# Supplementary material for: Semantic Segmentation of Natural Materials on a Point Cloud Using Spatial and Multispectral Features
Source: Sensors (Basel). 2020 Apr 15;20(8):2244. doi: 10.3390/s20082244 (PMC7218876; doi:10.3390/s20082244)
Supplement: Supplementary file 1 [file sensors-20-02244-s001.zip]

Archive with 1 entries (1 files):
- sensors-758120-supplementary.csv
