# Supplementary material for: Semantic Segmentation of Natural Materials on a Point Cloud Using Spatial and Multispectral Features
Source: Sensors (Basel). 2020 Apr 15;20(8):2244. doi: 10.3390/s20082244 (PMC7218876; doi:10.3390/s20082244)
Supplement: Supplementary file 1 [file sensors-20-02244-s001.zip › sensors-758120-supplementary.csv]

//X Y Z R G B GREEN NIR RED REG NDVI CLASS
//Number of 3D points: 288576
-0.28262800 0.99865901 -1.65974700 79 76 44 0.000000 0.097081 0.085149 0.072652 0.103126 -0.277434 5.000000
-0.26798201 0.74294102 -1.63379705 56 40 25 1.000000 0.075944 0.189732 0.067794 0.188212 0.144507 5.000000
-0.26760900 0.74496597 -1.62523794 91 65 44 2.000000 0.075816 0.182231 0.067542 0.195965 0.125627 5.000000
-0.26531100 0.72922897 -1.64537096 62 45 26 3.000000 0.086837 0.130879 0.069799 0.128662 -0.060039 5.000000
-0.26461300 0.74381000 -1.63895702 80 62 42 4.000000 0.087790 0.188119 0.063231 0.180641 0.178182 5.000000
-0.26365101 0.74838197 -1.63506806 78 90 46 5.000000 0.074157 0.184981 0.069758 0.188049 0.115388 5.000000
-0.26346901 0.74801099 -1.62323499 92 67 42 6.000000 0.078873 0.209031 0.055077 0.166273 0.303507 5.000000
-0.26282001 0.73587400 -1.64489901 74 54 34 7.000000 0.081066 0.157253 0.066065 0.154653 0.062509 5.000000
-0.26202500 0.76416302 -1.64465296 55 50 32 8.000000 0.095428 0.132322 0.052423 0.131102 0.103971 5.000000
-0.26131901 0.74924397 -1.62847805 64 51 28 9.000000 0.077601 0.191758 0.063157 0.165851 0.188673 5.000000
-0.26116201 0.74886000 -1.64095998 68 79 35 10.000000 0.094473 0.211683 0.083308 0.208911 0.085520 5.000000
-0.26046699 0.75638902 -1.63987398 50 57 24 11.000000 0.084591 0.159452 0.070216 0.156350 0.035033 5.000000
-0.25992301 0.74029499 -1.64344597 76 50 35 12.000000 0.072882 0.193031 0.063436 0.177781 0.189705 5.000000
-0.25936899 0.74459898 -1.63720596 72 51 31 13.000000 0.084441 0.244792 0.071407 0.178392 0.250388 5.000000
-0.25934601 0.75407898 -1.65255296 67 67 27 14.000000 0.096876 0.167885 0.067426 0.154871 0.084343 5.000000
-0.25931799 0.75226802 -1.63422501 44 57 29 15.000000 0.072170 0.193387 0.066392 0.192808 0.165938 5.000000
-0.25889999 0.74578100 -1.64548397 87 62 40 16.000000 0.092660 0.202009 0.061948 0.186095 0.225780 5.000000
-0.25889599 0.75352901 -1.64571500 79 78 46 17.000000 0.103005 0.206530 0.077280 0.160046 0.115622 5.000000
-0.25759801 0.74905300 -1.65013802 112 90 57 18.000000 0.116699 0.182310 0.068563 0.177736 0.117494 5.000000
-0.25658900 0.75644898 -1.65726995 68 64 23 19.000000 0.082795 0.151976 0.061676 0.133929 0.083626 5.000000
-0.25561899 0.74693298 -1.64057696 40 58 17 20.000000 0.072960 0.219947 0.064219 0.141062 0.250733 5.000000
-0.25531700 0.75702000 -1.64299297 38 40 20 21.000000 0.076516 0.152095 0.059265 0.159092 0.105848 5.000000
-0.25477499 0.74729699 -1.65577400 82 69 50 22.000000 0.076496 0.153091 0.058982 0.133615 0.111682 5.000000
-0.25357899 0.74514300 -1.64835894 101 71 46 23.000000 0.062246 0.191843 0.049812 0.141733 0.310338 5.000000
-0.25268400 0.75347900 -1.64779305 32 55 6 24.000000 0.074573 0.184405 0.052952 0.158488 0.260662 5.000000
-0.25184199 0.75046003 -1.64328396 32 56 10 25.000000 0.059711 0.179368 0.060351 0.126927 0.178886 5.000000
-0.25169799 0.75442499 -1.65870094 63 69 38 26.000000 0.081216 0.153257 0.054353 0.129017 0.155850 5.000000
-0.25012901 0.74724501 -1.65256798 40 63 20 27.000000 0.071743 0.205274 0.048275 0.135374 0.358282 5.000000
-0.24812400 0.75557202 -1.65267003 28 49 7 28.000000 0.071996 0.162429 0.056458 0.123392 0.164498 5.000000
-0.24766800 0.74546802 -1.65717602 113 68 45 29.000000 0.071147 0.187793 0.049269 0.134912 0.305211 5.000000
-0.24637000 0.75565600 -1.65941894 71 53 29 30.000000 0.091588 0.167536 0.045210 0.129405 0.291401 5.000000
-0.24444200 0.74453098 -1.66300201 91 70 40 31.000000 0.097528 0.181703 0.062148 0.140178 0.169718 5.000000
-0.24277200 0.75547397 -1.66397405 62 55 27 32.000000 0.071254 0.162354 0.048377 0.121806 0.243411 5.000000
-0.24237800 0.75923198 -1.65718603 59 51 24 33.000000 0.058615 0.176548 0.044219 0.119445 0.326806 5.000000
-0.24094000 0.74717897 -1.66710496 60 45 25 34.000000 0.096872 0.160356 0.058344 0.136931 0.140596 5.000000
-0.24064800 0.79369301 -1.66543400 40 30 22 35.000000 0.137959 0.160798 0.082719 0.194379 -0.056338 5.000000
-0.23981000 0.74979103 -1.62388301 41 28 17 36.000000 0.073947 0.290715 0.068724 0.235247 0.360959 5.000000
-0.23922500 0.74652100 -1.66122699 36 46 16 37.000000 0.079793 0.209884 0.046900 0.140596 0.382422 5.000000
-0.23920199 0.75969601 -1.66348696 39 42 14 38.000000 0.072243 0.173141 0.047520 0.146048 0.283251 5.000000
-0.23916000 0.76832300 -1.66085005 111 74 49 39.000000 0.096677 0.183923 0.062080 0.165366 0.176521 5.000000
-0.23872501 0.75005102 -1.61536801 56 41 23 40.000000 0.108948 0.295340 0.056985 0.264107 0.459375 5.000000
-0.23847701 0.69269699 -1.66138399 59 41 29 41.000000 0.143242 0.140688 0.108164 0.109550 -0.287476 5.000000
-0.23743001 0.76195502 -1.63214600 97 102 53 42.000000 0.080242 0.295277 0.056640 0.278095 0.462052 5.000000
-0.23688400 0.76137698 -1.65758204 111 81 49 43.000000 0.085323 0.203784 0.039851 0.181214 0.440328 5.000000
-0.23686901 0.75201899 -1.62857103 76 70 51 44.000000 0.069391 0.282124 0.064854 0.214835 0.374566 5.000000
-0.23646900 0.76680100 -1.63823199 99 94 59 45.000000 0.068750 0.196230 0.049850 0.208958 0.321044 5.000000
-0.23596200 0.79110998 -1.66788399 63 41 24 46.000000 0.122029 0.239587 0.074437 0.201060 0.216288 5.000000
-0.23590399 0.69507200 -1.66559601 37 18 10 47.000000 0.144136 0.144734 0.099853 0.111320 -0.224182 5.000000
-0.23579600 0.75090802 -1.62028503 111 87 69 48.000000 0.099884 0.308323 0.057817 0.268309 0.473836 5.000000
-0.23520400 0.75708401 -1.62101102 127 144 55 49.000000 0.097168 0.341165 0.064921 0.255575 0.470343 5.000000
-0.23437899 0.75576699 -1.63339603 84 85 48 50.000000 0.079724 0.268146 0.053372 0.214710 0.442080 5.000000
-0.23410800 0.75959098 -1.62758899 102 99 56 51.000000 0.078443 0.293259 0.066971 0.268834 0.378480 5.000000
-0.23406000 0.76413298 -1.66474497 73 68 34 52.000000 0.096062 0.201836 0.057954 0.163517 0.260075 5.000000
-0.23274501 0.75519001 -1.64014494 107 106 60 53.000000 0.086613 0.251409 0.046204 0.224751 0.475144 5.000000
-0.23264700 0.76195902 -1.63882399 127 132 65 54.000000 0.102669 0.302963 0.048108 0.270608 0.545119 5.000000
-0.23210999 0.75421602 -1.62676406 59 58 25 55.000000 0.083729 0.305121 0.066962 0.257515 0.398955 5.000000
-0.23195501 0.76744097 -1.66038096 57 41 29 56.000000 0.096800 0.231802 0.046833 0.178786 0.430714 5.000000
-0.23180600 0.75907803 -1.66690803 35 45 15 57.000000 0.066860 0.213669 0.057402 0.163094 0.293825 5.000000
-0.23167500 0.74540001 -1.66909003 37 50 18 58.000000 0.089510 0.193508 0.051268 0.151356 0.300550 5.000000
-0.23146600 0.69688702 -1.62507904 82 57 41 59.000000 0.096135 0.260298 0.066874 0.205248 0.317327 5.000000
-0.23069100 0.75258702 -1.61812901 37 37 17 60.000000 0.120530 0.301712 0.051547 0.270018 0.514171 5.000000
-0.23068900 0.70522499 -1.63510096 96 81 51 61.000000 0.091785 0.256135 0.079470 0.181359 0.216107 5.000000
-0.22964600 0.70107198 -1.62865400 82 61 42 62.000000 0.109208 0.253124 0.085661 0.191592 0.167241 5.000000
-0.22959600 0.71216601 -1.64607298 93 99 20 63.000000 0.099324 0.247141 0.066485 0.177382 0.293272 5.000000
-0.22956400 0.76931500 -1.65554202 82 82 30 64.000000 0.097327 0.228803 0.042566 0.186304 0.466062 5.000000
-0.22945499 0.75636399 -1.63577104 49 49 10 65.000000 0.071693 0.267082 0.052342 0.193555 0.449003 5.000000
-0.22921000 0.70898998 -1.63878095 112 98 59 66.000000 0.092000 0.262137 0.077267 0.204908 0.244182 5.000000
-0.22905800 0.76276201 -1.64556599 114 118 53 67.000000 0.092606 0.261347 0.035016 0.231504 0.601436 5.000000
-0.22860999 0.75732702 -1.64339399 78 85 20 68.000000 0.059793 0.249956 0.042032 0.171661 0.512076 5.000000
-0.22811900 0.75744802 -1.67100596 41 53 17 69.000000 0.074000 0.206703 0.031126 0.147425 0.543417 5.000000
-0.22771800 0.75668198 -1.63044596 33 34 10 70.000000 0.077969 0.224846 0.051467 0.197965 0.372640 5.000000
-0.22768500 0.76042700 -1.66281104 94 77 44 71.000000 0.085533 0.251157 0.045970 0.194676 0.476850 5.000000
-0.22712100 0.76945800 -1.66200399 73 47 32 72.000000 0.112035 0.257114 0.028329 0.205152 0.665136 5.000000
-0.22628200 0.75780702 -1.64972997 99 104 26 73.000000 0.076615 0.267541 0.041495 0.218304 0.548053 5.000000
-0.22577700 0.69540298 -1.67092204 38 27 13 74.000000 0.115094 0.150912 0.113518 0.118569 -0.282311 5.000000
-0.22573601 0.70827901 -1.64319801 98 82 51 75.000000 0.079087 0.224188 0.065821 0.160833 0.247640 5.000000
-0.22561800 0.70348799 -1.63342202 46 39 15 76.000000 0.087246 0.248231 0.084821 0.187554 0.162152 5.000000
-0.22452299 0.71391302 -1.64926696 86 84 45 77.000000 0.088910 0.227698 0.053124 0.153554 0.363796 5.000000
-0.22451100 0.75774699 -1.63855600 27 45 7 78.000000 0.085942 0.306775 0.066731 0.208816 0.403425 5.000000
-0.22378400 0.76303202 -1.64809096 93 114 46 79.000000 0.069254 0.302781 0.046839 0.184925 0.555744 5.000000
-0.22359300 0.76342797 -1.66067898 91 68 47 80.000000 0.107771 0.284679 0.061501 0.199053 0.405176 5.000000
-0.22350299 0.70657301 -1.63811100 72 65 34 81.000000 0.094678 0.250272 0.078061 0.190279 0.213502 5.000000
-0.22304100 0.77413499 -1.65694106 82 66 57 82.000000 0.111687 0.232281 0.047623 0.189575 0.424222 5.000000
-0.22300300 0.71942300 -1.65617299 75 86 37 83.000000 0.105785 0.244201 0.039496 0.174862 0.526496 5.000000
-0.22267900 0.75949800 -1.65367496 37 61 0 84.000000 0.081076 0.268165 0.045076 0.211321 0.515669 5.000000
-0.22221901 0.75744098 -1.63353002 102 87 42 85.000000 0.084909 0.272394 0.064150 0.285904 0.361974 5.000000
-0.22180299 0.75913697 -1.64360595 24 44 2 86.000000 0.076418 0.286989 0.052369 0.233527 0.483462 5.000000
-0.22175200 0.72821599 -1.66560698 38 52 13 87.000000 0.119319 0.278264 0.058776 0.209310 0.415435 5.000000
-0.22170199 0.72377503 -1.66113305 69 80 43 88.000000 0.096719 0.261475 0.046366 0.173874 0.492079 5.000000
-0.22135600 0.71048701 -1.64590394 69 54 28 89.000000 0.062593 0.183722 0.060500 0.170677 0.189759 5.000000
-0.22065400 0.76595300 -1.65266001 87 111 32 90.000000 0.074269 0.271784 0.050357 0.221553 0.474658 5.000000
-0.22026700 0.77385598 -1.66413295 90 55 36 91.000000 0.112339 0.249685 0.051369 0.210398 0.424813 5.000000
-0.22017400 0.71505499 -1.65282595 60 65 27 92.000000 0.092530 0.224025 0.049843 0.165873 0.385887 5.000000
-0.21983001 0.75580901 -1.66964400 55 65 21 93.000000 0.089141 0.287038 0.107209 0.177047 0.105906 5.000000
-0.21971101 0.74549800 -1.64857495 47 59 2 94.000000 0.084583 0.375908 0.052702 0.266087 0.606593 5.000000
-0.21899299 0.75800699 -1.64856195 21 40 1 95.000000 0.082835 0.317634 0.040467 0.246841 0.632841 5.000000
-0.21878500 0.75940800 -1.63845801 113 115 46 96.000000 0.085020 0.284273 0.077640 0.300263 0.285272 5.000000
-0.21867600 0.76140100 -1.65874004 32 52 3 97.000000 0.098746 0.328719 0.046291 0.236099 0.597480 5.000000
-0.21863601 0.76424497 -1.66360497 72 88 5 98.000000 0.109427 0.265088 0.056066 0.198126 0.413607 5.000000
-0.21843100 0.70794201 -1.64052701 50 61 20 99.000000 0.087914 0.236815 0.063702 0.211111 0.293275 5.000000
-0.21796399 0.71885097 -1.65958798 58 68 24 100.000000 0.103631 0.224254 0.033635 0.163364 0.550224 5.000000
-0.21772701 0.76572299 -1.58246100 78 74 31 101.000000 0.105952 0.317563 0.083442 0.335950 0.306277 5.000000
-0.21732500 0.76857001 -1.65778303 80 104 17 102.000000 0.090826 0.334597 0.060633 0.254131 0.492218 5.000000
-0.21729100 0.71083701 -1.64955699 37 41 8 103.000000 0.071722 0.212856 0.059237 0.154631 0.275877 5.000000
-0.21715200 0.75743300 -1.67503905 25 37 5 104.000000 0.096672 0.201863 0.060083 0.155523 0.241462 5.000000
-0.21689899 0.76158202 -1.65342700 26 47 1 105.000000 0.081660 0.349451 0.056295 0.253573 0.545767 5.000000
-0.21680000 0.81755400 -1.62271702 53 45 36 106.000000 0.057094 0.124916 0.053528 0.169077 0.065628 5.000000
-0.21675900 0.76204002 -1.64434302 95 101 46 107.000000 0.071111 0.239269 0.061614 0.231690 0.315664 5.000000
-0.21668400 0.81512201 -1.62901497 69 58 45 108.000000 0.067398 0.127290 0.054951 0.155043 0.060411 5.000000
-0.21652500 0.72746003 -1.66739404 53 63 19 109.000000 0.108709 0.244927 0.049500 0.185097 0.432325 5.000000
-0.21624200 0.72454399 -1.66253603 64 74 25 110.000000 0.105842 0.284267 0.040879 0.185720 0.580867 5.000000
-0.21579801 0.75046903 -1.65152502 57 60 7 111.000000 0.077617 0.356469 0.062052 0.259525 0.512648 5.000000
-0.21570800 0.75925201 -1.59489202 95 83 46 112.000000 0.144993 0.392895 0.079935 0.347945 0.441856 5.000000
-0.21559900 0.75934500 -1.66864395 92 101 16 113.000000 0.105777 0.258528 0.108205 0.201682 0.040386 5.000000
-0.21547399 0.77517098 -1.65837300 115 122 55 114.000000 0.082151 0.266984 0.039219 0.205123 0.568965 5.000000
-0.21537000 0.76195401 -1.60441101 100 94 53 115.000000 0.175341 0.419890 0.086933 0.347779 0.434526 5.000000
-0.21525100 0.74723500 -1.65720403 50 63 6 116.000000 0.093373 0.334653 0.048748 0.256776 0.585178 5.000000
-0.21480399 0.70993400 -1.64469302 41 56 5 117.000000 0.087440 0.237273 0.061345 0.190250 0.313588 5.000000
-0.21456701 0.76339501 -1.59112298 100 98 56 118.000000 0.138394 0.386612 0.088514 0.334707 0.381307 5.000000
-0.21453200 0.78599298 -1.65884495 105 100 31 119.000000 0.094901 0.252600 0.042469 0.215725 0.512671 5.000000
-0.21430600 0.80658102 -1.63680100 93 68 38 120.000000 0.066258 0.216209 0.063594 0.253459 0.247003 5.000000
-0.21419400 0.71613002 -1.65614796 34 42 7 121.000000 0.079216 0.206860 0.050225 0.157831 0.343311 5.000000
-0.21417999 0.75674301 -1.65552497 90 108 37 122.000000 0.106760 0.380853 0.070055 0.300887 0.489633 5.000000
-0.21405900 0.76559699 -1.66638696 70 77 3 123.000000 0.102982 0.271145 0.047313 0.201457 0.500502 5.000000
-0.21398900 0.76078701 -1.66180599 45 63 18 124.000000 0.079285 0.301633 0.047311 0.228164 0.549937 5.000000
-0.21382500 0.76654398 -1.57749999 73 59 40 125.000000 0.095649 0.322874 0.073382 0.317787 0.382442 5.000000
-0.21379200 0.75789499 -1.60030305 70 65 32 126.000000 0.161233 0.405021 0.079789 0.366248 0.458477 5.000000
-0.21373899 0.82777297 -1.61104405 67 53 40 127.000000 0.063585 0.132124 0.062332 0.163707 0.008947 5.000000
-0.21362200 0.76027298 -1.58575702 126 110 70 128.000000 0.143622 0.390681 0.079384 0.319650 0.442355 5.000000
-0.21356700 0.81289601 -1.63622904 46 50 26 129.000000 0.055874 0.119955 0.055184 0.178964 0.030184 5.000000
-0.21339101 0.81799400 -1.61523104 115 86 55 130.000000 0.067100 0.234799 0.060864 0.222956 0.312212 5.000000
-0.21335100 0.82485402 -1.61742902 63 46 31 131.000000 0.071509 0.085339 0.061158 0.123034 -0.178014 5.000000
-0.21322900 0.76384097 -1.64991701 26 46 5 132.000000 0.069224 0.300150 0.058708 0.219586 0.453605 5.000000
-0.21293201 0.77437401 -1.60363603 97 89 28 133.000000 0.132707 0.338419 0.083653 0.399595 0.339371 5.000000
-0.21280500 0.71986502 -1.66126299 33 42 7 134.000000 0.090009 0.229014 0.040042 0.172685 0.491896 5.000000
-0.21279500 0.83270901 -1.61361003 33 23 15 135.000000 0.078799 0.116016 0.048977 0.113577 0.078359 5.000000
-0.21272901 0.79210699 -1.65865695 82 61 25 136.000000 0.076278 0.259986 0.058234 0.275302 0.385816 5.000000
-0.21254399 0.82097298 -1.62203205 67 61 37 137.000000 0.073308 0.129240 0.065549 0.183788 -0.030126 5.000000
-0.21248800 0.81418800 -1.62553406 90 69 43 138.000000 0.056365 0.213505 0.053606 0.211098 0.327448 5.000000
-0.21242701 0.83109200 -1.60662496 34 24 15 139.000000 0.061770 0.139654 0.077137 0.161321 -0.086458 5.000000
-0.21221299 0.76888299 -1.58922803 105 97 60 140.000000 0.149240 0.430076 0.085427 0.429258 0.455827 5.000000
-0.21215600 0.77247697 -1.66394401 68 89 11 141.000000 0.093074 0.258516 0.061918 0.198487 0.352841 5.000000
-0.21214700 0.76181901 -1.58002305 168 123 81 142.000000 0.129482 0.363008 0.071736 0.275272 0.454171 5.000000
-0.21210800 0.80791301 -1.64689696 47 41 24 143.000000 0.075625 0.135416 0.068485 0.182661 -0.032447 5.000000
-0.21203800 0.76507699 -1.67157698 65 84 12 144.000000 0.137353 0.296873 0.084657 0.302588 0.261601 5.000000
-0.21198700 0.82262599 -1.60800695 153 92 64 145.000000 0.057411 0.235186 0.067653 0.234619 0.258138 5.000000
-0.21187501 0.77013201 -1.59548104 113 113 66 146.000000 0.130546 0.374714 0.082268 0.355482 0.402539 5.000000
-0.21186601 0.71379799 -1.65041006 42 59 3 147.000000 0.088884 0.238531 0.056068 0.184193 0.360945 5.000000
-0.21186399 0.77748501 -1.60841000 82 64 28 148.000000 0.137724 0.315276 0.068775 0.320119 0.402580 5.000000
-0.21165800 0.81198102 -1.63088906 84 69 40 149.000000 0.045783 0.201042 0.048395 0.220513 0.346996 5.000000
-0.21155500 0.75782800 -1.60616302 85 82 41 150.000000 0.142331 0.413891 0.085605 0.343585 0.434739 5.000000
-0.21138200 0.75469899 -1.66052401 56 77 20 151.000000 0.093349 0.338982 0.046614 0.265376 0.608444 5.000000
-0.21126799 0.72780401 -1.66273296 77 87 41 152.000000 0.107737 0.255918 0.034263 0.189112 0.600222 5.000000
-0.21111600 0.82305402 -1.59322703 57 42 28 153.000000 0.064772 0.180483 0.071346 0.159314 0.089862 5.000000
-0.21102200 0.80797601 -1.64145601 68 53 28 154.000000 0.071418 0.189094 0.069426 0.290038 0.129530 5.000000
-0.21088500 0.80743903 -1.65736306 30 23 15 155.000000 0.083599 0.129504 0.069404 0.144646 -0.061889 5.000000
-0.21087800 0.75863099 -1.59178901 77 59 38 156.000000 0.149253 0.410255 0.080105 0.314943 0.463146 5.000000
-0.21070801 0.73586601 -1.62384295 48 59 18 157.000000 0.133738 0.372533 0.073248 0.295238 0.457283 5.000000
-0.21062200 0.76697099 -1.64470506 129 132 56 158.000000 0.055130 0.260111 0.069644 0.279337 0.295813 5.000000
-0.21038800 0.79014403 -1.66510606 86 79 32 159.000000 0.094576 0.244865 0.042933 0.226833 0.493893 5.000000
-0.21032500 0.82262802 -1.61330998 93 60 36 160.000000 0.077899 0.220554 0.067508 0.241997 0.225560 5.000000
-0.21030000 0.76969099 -1.60246801 41 57 8 161.000000 0.162177 0.395409 0.078725 0.362737 0.452692 5.000000
-0.21006601 0.76453400 -1.58645403 43 60 7 162.000000 0.135922 0.361287 0.083648 0.305158 0.374542 5.000000
-0.21005800 0.75760102 -1.61230505 70 67 30 163.000000 0.144680 0.424173 0.087922 0.368936 0.434138 5.000000
-0.20993900 0.72223902 -1.66616797 28 40 5 164.000000 0.078798 0.227019 0.031236 0.154996 0.581999 5.000000
-0.20992801 0.76052600 -1.66909599 42 59 11 165.000000 0.126956 0.335552 0.072515 0.292505 0.408479 5.000000
-0.20990001 0.80541098 -1.65195203 62 49 29 166.000000 0.068724 0.131071 0.063636 0.199959 -0.006560 5.000000
-0.20987201 0.81637198 -1.62003195 85 66 40 167.000000 0.067659 0.268136 0.056397 0.224701 0.416510 5.000000
-0.20986301 0.77005601 -1.65313196 33 50 7 168.000000 0.071293 0.272614 0.062803 0.263075 0.372938 5.000000
-0.20980200 0.76471800 -1.59590805 102 111 56 169.000000 0.148582 0.383151 0.083141 0.324805 0.408915 5.000000
-0.20975700 0.77245998 -1.58035696 143 114 83 170.000000 0.093259 0.275574 0.075118 0.319352 0.286330 5.000000
-0.20971800 0.82626700 -1.60443997 115 82 58 171.000000 0.070281 0.225494 0.086171 0.270384 0.100249 5.000000
-0.20953500 0.72710800 -1.66955304 34 43 7 172.000000 0.090352 0.233971 0.043339 0.200392 0.468828 5.000000
-0.20939501 0.77345300 -1.59091902 85 63 38 173.000000 0.096115 0.319766 0.080350 0.372132 0.330234 5.000000
-0.20930800 0.75502402 -1.65346801 31 51 1 174.000000 0.092555 0.432350 0.064547 0.314723 0.587503 5.000000
-0.20929600 0.76444799 -1.66137898 62 76 23 175.000000 0.078600 0.328007 0.056416 0.280482 0.514748 5.000000
-0.20926400 0.82896799 -1.59333205 57 62 29 176.000000 0.065430 0.160165 0.093185 0.144687 -0.130183 5.000000
-0.20926200 0.77186000 -1.60837495 114 112 63 177.000000 0.170825 0.404680 0.084780 0.382236 0.427806 5.000000
-0.20914900 0.76590902 -1.60831404 101 117 49 178.000000 0.123176 0.389457 0.076842 0.348809 0.456741 5.000000
-0.20888101 0.75951999 -1.59817004 117 118 54 179.000000 0.152919 0.408026 0.071961 0.266252 0.511427 5.000000
-0.20871200 0.76637697 -1.58092499 54 50 16 180.000000 0.085704 0.319270 0.074682 0.262831 0.367594 5.000000
-0.20860200 0.73293197 -1.67233801 43 51 8 181.000000 0.162546 0.317219 0.062012 0.229139 0.455541 5.000000
-0.20850401 0.80260700 -1.65994298 21 25 8 182.000000 0.095114 0.171582 0.072575 0.181839 0.053829 5.000000
-0.20839100 0.80918503 -1.63670504 75 67 31 183.000000 0.058039 0.269533 0.069681 0.286698 0.314264 5.000000
-0.20835900 0.71823400 -1.65725195 31 48 2 184.000000 0.080585 0.253533 0.056282 0.173583 0.389614 5.000000
-0.20819899 0.76448500 -1.60153401 119 136 67 185.000000 0.176301 0.382150 0.075726 0.318948 0.454161 5.000000
-0.20818700 0.82711798 -1.60975504 71 58 41 186.000000 0.061597 0.203557 0.078148 0.260753 0.101455 5.000000
-0.20811000 0.75912201 -1.66335297 53 62 10 187.000000 0.093676 0.324999 0.057482 0.219362 0.502052 5.000000
-0.20810600 0.77412403 -1.64603400 111 112 43 188.000000 0.087007 0.386697 0.063129 0.289950 0.544274 5.000000
-0.20779499 0.73813403 -1.62924099 71 80 30 189.000000 0.117444 0.400824 0.069173 0.320859 0.520783 5.000000
-0.20775799 0.79255199 -1.63879502 34 25 17 190.000000 0.088086 0.460128 0.072105 0.436245 0.569104 5.000000
-0.20775500 0.77201200 -1.61392403 126 113 71 191.000000 0.180306 0.443832 0.072492 0.377044 0.549337 5.000000
-0.20770399 0.77317899 -1.58569801 93 71 48 192.000000 0.099426 0.323207 0.078934 0.354861 0.345351 5.000000
-0.20763201 0.72984600 -1.65918005 91 98 53 193.000000 0.111232 0.301261 0.047841 0.231944 0.544814 5.000000
-0.20754500 0.82147300 -1.60221601 97 75 58 194.000000 0.062266 0.271986 0.074770 0.241169 0.281807 5.000000
-0.20728900 0.81994402 -1.60943103 109 66 46 195.000000 0.071865 0.289310 0.070961 0.251912 0.342047 5.000000
-0.20720100 0.83219099 -1.60497797 38 45 14 196.000000 0.061549 0.156038 0.128653 0.173597 -0.343333 5.000000
-0.20690601 0.77106202 -1.59814894 73 67 39 197.000000 0.105134 0.321973 0.070998 0.318020 0.397614 5.000000
-0.20687900 0.81226802 -1.62771201 83 69 38 198.000000 0.055074 0.274946 0.052778 0.239231 0.459328 5.000000
-0.20687500 0.75765502 -1.60320306 114 92 55 199.000000 0.164859 0.419330 0.077861 0.348333 0.488055 5.000000
-0.20685500 0.80609000 -1.64473104 68 62 25 200.000000 0.074941 0.269845 0.075989 0.295969 0.268863 5.000000
-0.20683800 0.76777399 -1.65732098 23 43 1 201.000000 0.063062 0.276378 0.036411 0.252060 0.611346 5.000000
-0.20679700 0.83206099 -1.59820402 68 63 47 202.000000 0.059166 0.157010 0.138408 0.138038 -0.385770 5.000000
-0.20678601 0.82524699 -1.59821200 54 39 28 203.000000 0.060259 0.184348 0.081828 0.196379 0.021771 5.000000
-0.20671199 0.82710397 -1.61527801 31 35 13 204.000000 0.069103 0.170586 0.062553 0.214931 0.134023 5.000000
-0.20666400 0.79029799 -1.63000798 14 13 10 205.000000 0.111410 0.399169 0.064511 0.353773 0.549975 5.000000
-0.20660600 0.77736700 -1.61382198 40 29 18 206.000000 0.167871 0.344638 0.069250 0.352506 0.444778 5.000000
-0.20645300 0.71501100 -1.65233099 33 53 2 207.000000 0.082894 0.247984 0.060058 0.203011 0.346799 5.000000
-0.20645000 0.81863201 -1.61641002 96 74 48 208.000000 0.073954 0.313911 0.075183 0.291328 0.355215 5.000000
-0.20644701 0.76050901 -1.60920203 112 137 71 209.000000 0.132111 0.388754 0.078163 0.325265 0.447458 5.000000
-0.20642900 0.75358301 -1.61405504 74 74 35 210.000000 0.151282 0.435992 0.086997 0.370024 0.453872 5.000000
-0.20638400 0.75342900 -1.66548598 66 92 11 211.000000 0.095742 0.322785 0.051742 0.232327 0.544254 5.000000
-0.20623700 0.76440698 -1.59151399 34 61 2 212.000000 0.114694 0.346754 0.073223 0.276941 0.420642 5.000000
-0.20604099 0.77270198 -1.61952698 123 110 68 213.000000 0.188605 0.487587 0.093025 0.381078 0.478766 5.000000
-0.20599900 0.72215199 -1.66237903 51 62 25 214.000000 0.082510 0.254144 0.043968 0.179662 0.501176 5.000000
-0.20548600 0.74460000 -1.63781595 107 110 26 215.000000 0.121561 0.435005 0.069620 0.344613 0.557646 5.000000
-0.20523401 0.78745800 -1.63648701 22 18 12 216.000000 0.142193 0.422031 0.073664 0.424010 0.517324 5.000000
-0.20520400 0.77650702 -1.62734199 95 104 41 217.000000 0.223606 0.450176 0.072815 0.387393 0.554226 5.000000
-0.20516901 0.76659298 -1.61226404 104 129 63 218.000000 0.187703 0.441466 0.090797 0.314531 0.438892 5.000000
-0.20507200 0.81065202 -1.63260400 94 83 47 219.000000 0.063267 0.300190 0.059875 0.264986 0.444510 5.000000
-0.20491600 0.79861802 -1.66228795 82 64 25 220.000000 0.080530 0.255326 0.072837 0.313489 0.262126 5.000000
-0.20477900 0.73279399 -1.66364896 35 55 12 221.000000 0.118165 0.306753 0.043904 0.226694 0.587211 5.000000
-0.20475601 0.80326402 -1.65480900 85 71 35 222.000000 0.071308 0.245487 0.087921 0.318400 0.135294 5.000000
-0.20475300 0.74471998 -1.63066196 33 50 16 223.000000 0.133850 0.371355 0.062282 0.316240 0.530788 5.000000
-0.20469800 0.81336600 -1.62203896 115 102 74 224.000000 0.061769 0.286200 0.066046 0.247135 0.372861 5.000000
-0.20459400 0.75441402 -1.65627503 47 68 5 225.000000 0.073748 0.356860 0.060847 0.317931 0.521925 5.000000
-0.20458600 0.79644001 -1.63475800 62 51 34 226.000000 0.093764 0.501348 0.086224 0.501836 0.529644 5.000000
-0.20454399 0.76645899 -1.60508096 37 66 5 227.000000 0.171866 0.401449 0.068946 0.337278 0.523045 5.000000
-0.20440499 0.80582601 -1.64985800 73 67 27 228.000000 0.062642 0.272118 0.078322 0.295508 0.256946 5.000000
-0.20419100 0.78224498 -1.63453698 101 106 41 229.000000 0.174469 0.438990 0.065847 0.417032 0.586162 5.000000
-0.20408200 0.74682897 -1.64771295 111 126 56 230.000000 0.107518 0.410731 0.063468 0.305443 0.570609 5.000000
-0.20401999 0.75213498 -1.61914396 73 77 35 231.000000 0.159867 0.427228 0.093182 0.349810 0.408123 5.000000
-0.20381700 0.80851501 -1.64059198 76 71 24 232.000000 0.056612 0.267070 0.069160 0.252422 0.313348 5.000000
-0.20373400 0.76803201 -1.61752701 101 124 53 233.000000 0.189332 0.429368 0.069008 0.359151 0.555277 5.000000
-0.20370799 0.72571599 -1.66840100 26 40 4 234.000000 0.086572 0.268421 0.042889 0.218325 0.536395 5.000000
-0.20333099 0.77420199 -1.65827298 39 58 12 235.000000 0.052336 0.294861 0.042270 0.227428 0.584261 5.000000
-0.20323600 0.76192701 -1.61447203 107 133 62 236.000000 0.142796 0.410062 0.077820 0.331122 0.476957 5.000000
-0.20320800 0.81952101 -1.60534501 71 61 29 237.000000 0.068559 0.281241 0.075350 0.228080 0.295575 5.000000
-0.20316599 0.82247102 -1.61361098 64 62 44 238.000000 0.061859 0.219287 0.061961 0.227468 0.267921 5.000000
-0.20302700 0.75375998 -1.67087805 50 70 18 239.000000 0.135553 0.367650 0.064489 0.314081 0.510330 5.000000
-0.20297700 0.75643402 -1.60803401 133 145 65 240.000000 0.148560 0.438585 0.081451 0.332028 0.489224 5.000000
-0.20297500 0.76751202 -1.62614000 109 134 54 241.000000 0.174960 0.429484 0.070147 0.371996 0.548134 5.000000
-0.20294300 0.77826101 -1.64342201 119 125 52 242.000000 0.099680 0.450866 0.063027 0.380378 0.616804 5.000000
-0.20293400 0.76371300 -1.66600800 67 86 22 243.000000 0.082141 0.355776 0.045858 0.217000 0.635813 5.000000
-0.20286900 0.81536901 -1.61383700 95 87 38 244.000000 0.063088 0.292459 0.075659 0.270666 0.314295 5.000000
-0.20281000 0.74750698 -1.66851497 48 66 10 245.000000 0.111364 0.347575 0.041135 0.252590 0.665110 5.000000
-0.20260800 0.76929301 -1.66199398 38 57 9 246.000000 0.058956 0.297176 0.038801 0.212401 0.619530 5.000000
-0.20252299 0.77268797 -1.62439597 47 75 6 247.000000 0.185463 0.486746 0.072028 0.381535 0.596257 5.000000
-0.20242400 0.77788401 -1.65037096 124 131 64 248.000000 0.067251 0.389973 0.060582 0.249899 0.566096 5.000000
-0.20232500 0.74143100 -1.63446999 53 76 12 249.000000 0.114194 0.375312 0.056684 0.300853 0.576233 5.000000
-0.20212699 0.80557799 -1.65966403 93 61 41 250.000000 0.078850 0.169955 0.091531 0.259739 -0.088300 5.000000
-0.20212300 0.78337097 -1.62955105 24 21 18 251.000000 0.204246 0.475602 0.076251 0.422250 0.560179 5.000000
-0.20202200 0.77582502 -1.61715603 27 21 8 252.000000 0.127824 0.314546 0.049780 0.340441 0.548350 5.000000
-0.20202000 0.74918801 -1.62346601 63 64 29 253.000000 0.162848 0.414233 0.071215 0.334297 0.523670 5.000000
-0.20195600 0.71825403 -1.65797997 27 47 1 254.000000 0.108698 0.320936 0.058705 0.231935 0.486502 5.000000
-0.20191699 0.76121598 -1.60431600 42 70 1 255.000000 0.160389 0.386731 0.082008 0.311244 0.420779 5.000000
-0.20160300 0.74759299 -1.65293205 109 123 52 256.000000 0.120256 0.460697 0.067978 0.373245 0.595204 5.000000
-0.20159200 0.79268098 -1.63129199 74 49 37 257.000000 0.121264 0.473758 0.068288 0.345810 0.606295 5.000000
-0.20142899 0.81014401 -1.62647998 99 89 51 258.000000 0.069268 0.317482 0.072948 0.303752 0.376643 5.000000
-0.20141201 0.74262297 -1.65520406 89 109 22 259.000000 0.189914 0.454664 0.059165 0.305298 0.645917 5.000000
-0.20140800 0.75679201 -1.61599600 153 131 76 260.000000 0.129679 0.408595 0.083426 0.357680 0.440950 5.000000
-0.20139800 0.76990098 -1.63109398 108 131 52 261.000000 0.171038 0.429643 0.066686 0.385036 0.570572 5.000000
-0.20119400 0.80786997 -1.64548504 88 87 34 262.000000 0.063144 0.321495 0.081401 0.315226 0.326228 5.000000
-0.20096201 0.74267602 -1.64053404 38 60 1 263.000000 0.119486 0.461156 0.063897 0.347092 0.621476 5.000000
-0.20093100 0.76165301 -1.61954904 105 130 52 264.000000 0.164300 0.474467 0.085132 0.391848 0.507939 5.000000
-0.20091800 0.81817901 -1.61874294 44 53 25 265.000000 0.072803 0.289130 0.086768 0.272129 0.233344 5.000000
-0.20081601 0.75967097 -1.66263294 71 84 9 266.000000 0.079702 0.325312 0.045708 0.248452 0.597756 5.000000
-0.20068400 0.73007399 -1.67114103 35 58 4 267.000000 0.070133 0.259903 0.060774 0.197426 0.364821 5.000000
-0.20042001 0.80946100 -1.63533401 94 84 31 268.000000 0.063275 0.287036 0.058606 0.287000 0.432276 5.000000
-0.20038100 0.76308900 -1.60953605 60 73 20 269.000000 0.166481 0.421199 0.068272 0.365969 0.550786 5.000000
-0.20036100 0.75520903 -1.62181997 110 109 61 270.000000 0.113153 0.401909 0.093109 0.280268 0.375576 5.000000
-0.19995999 0.73036098 -1.66272902 36 53 11 271.000000 0.090822 0.274733 0.046452 0.226815 0.514372 5.000000
-0.19971500 0.72383898 -1.66333103 24 43 1 272.000000 0.093713 0.306822 0.047658 0.229119 0.554781 5.000000
-0.19968601 0.77773499 -1.62639701 76 86 23 273.000000 0.199394 0.448555 0.069867 0.369308 0.570769 5.000000
-0.19959600 0.77487200 -1.63871300 105 123 30 274.000000 0.136607 0.444995 0.063792 0.341044 0.605818 5.000000
-0.19955499 0.79869801 -1.65664005 117 124 62 275.000000 0.097456 0.357885 0.094812 0.378569 0.302083 5.000000
-0.19950201 0.74194598 -1.64964104 59 80 0 276.000000 0.146625 0.449070 0.069684 0.301190 0.572465 5.000000
-0.19946501 0.76690900 -1.61392498 44 76 5 277.000000 0.139240 0.376285 0.077879 0.305781 0.432386 5.000000
-0.19943701 0.80490202 -1.65486395 83 85 42 278.000000 0.075370 0.315242 0.091661 0.323112 0.250427 5.000000
-0.19922601 0.76179200 -1.62682700 116 141 63 279.000000 0.153798 0.428941 0.065674 0.367408 0.576395 5.000000
-0.19918600 0.79859102 -1.62545705 46 41 26 280.000000 0.109015 0.398665 0.066728 0.324770 0.534400 5.000000
-0.19915400 0.79145801 -1.62637198 13 10 6 281.000000 0.142083 0.391479 0.055023 0.325698 0.607697 5.000000
-0.19914500 0.76999497 -1.62004602 43 74 4 282.000000 0.154009 0.285505 0.051493 0.252597 0.488395 5.000000
-0.19892401 0.78003001 -1.62028396 8 12 5 283.000000 0.137751 0.334160 0.074715 0.269295 0.391300 5.000000
-0.19878800 0.77164298 -1.66538203 64 76 18 284.000000 0.052804 0.363369 0.037920 0.197636 0.710632 5.000000
-0.19875699 0.77608001 -1.64653695 126 135 51 285.000000 0.103534 0.533562 0.078854 0.361976 0.600410 5.000000
-0.19841100 0.74588197 -1.64451098 39 64 2 286.000000 0.114018 0.427944 0.068156 0.312072 0.559165 5.000000
-0.19831701 0.78684300 -1.63339198 97 112 37 287.000000 0.184800 0.441650 0.065091 0.264208 0.593881 5.000000
-0.19830000 0.81255502 -1.62223399 47 54 27 288.000000 0.067722 0.291810 0.086098 0.307536 0.242771 5.000000
-0.19827200 0.73654002 -1.66460800 32 53 2 289.000000 0.113646 0.291915 0.042515 0.219991 0.577581 5.000000
-0.19824199 0.80858600 -1.64074695 85 82 29 290.000000 0.084131 0.330920 0.082233 0.337782 0.336391 5.000000
-0.19821601 0.71374398 -1.65408301 39 60 4 291.000000 0.084331 0.301090 0.059078 0.228903 0.452242 5.000000
-0.19804201 0.75326902 -1.65283895 82 110 30 292.000000 0.115012 0.398437 0.060473 0.342344 0.576913 5.000000
-0.19799501 0.78033203 -1.63377595 17 18 6 293.000000 0.218614 0.410580 0.053898 0.399249 0.637136 5.000000
-0.19791301 0.75658500 -1.66980696 48 68 6 294.000000 0.103907 0.364406 0.045235 0.256739 0.651174 5.000000
-0.19781500 0.74978101 -1.67038703 50 71 16 295.000000 0.114266 0.307746 0.043332 0.284898 0.593686 5.000000
-0.19780099 0.75294799 -1.63430905 64 88 17 296.000000 0.165015 0.431743 0.063421 0.334918 0.594267 5.000000
-0.19773500 0.76547903 -1.66323602 89 106 23 297.000000 0.083563 0.357188 0.047622 0.323523 0.623323 5.000000
-0.19771899 0.77335501 -1.63368905 74 94 28 298.000000 0.129650 0.412446 0.051521 0.309778 0.656312 5.000000
-0.19755501 0.81259102 -1.61356997 37 34 13 299.000000 0.073545 0.293795 0.074580 0.245348 0.324296 5.000000
-0.19751801 0.74224102 -1.65923703 96 114 36 300.000000 0.203546 0.357759 0.049248 0.243652 0.611105 5.000000
-0.19751100 0.75550598 -1.62787199 121 127 59 301.000000 0.153727 0.406701 0.067457 0.328826 0.539213 5.000000
-0.19705901 0.72753900 -1.66697001 40 54 15 302.000000 0.080524 0.289650 0.035202 0.212386 0.642904 5.000000
-0.19704300 0.77943999 -1.64034903 101 119 30 303.000000 0.176367 0.416563 0.061830 0.320204 0.588302 5.000000
-0.19691600 0.74405098 -1.63415301 87 115 23 304.000000 0.108283 0.372288 0.066474 0.363538 0.502661 5.000000
-0.19681101 0.80632699 -1.65012395 92 94 35 305.000000 0.069772 0.335357 0.083125 0.382432 0.337835 5.000000
-0.19675800 0.79627502 -1.62980103 70 64 48 306.000000 0.118528 0.423034 0.056900 0.345891 0.629193 5.000000
-0.19668400 0.76608998 -1.63111496 114 141 67 307.000000 0.183070 0.457766 0.059513 0.391424 0.646631 5.000000
-0.19665501 0.81105602 -1.63104701 117 103 56 308.000000 0.086898 0.339983 0.082587 0.298321 0.348655 5.000000
-0.19656400 0.80758297 -1.62388003 131 121 75 309.000000 0.085046 0.320675 0.076269 0.293711 0.359068 5.000000
-0.19635101 0.76658499 -1.62492800 48 75 1 310.000000 0.184609 0.411466 0.075117 0.365997 0.495553 5.000000
-0.19631501 0.71821100 -1.65998197 29 52 0 311.000000 0.101895 0.276380 0.043414 0.194173 0.544788 5.000000
-0.19621199 0.75930601 -1.62115395 61 84 8 312.000000 0.144859 0.375930 0.078851 0.279259 0.425707 5.000000
-0.19610199 0.76222402 -1.66943896 51 58 9 313.000000 0.076107 0.348165 0.056877 0.236295 0.539609 5.000000
-0.19599800 0.73191297 -1.67392194 20 37 1 314.000000 0.065138 0.251582 0.033607 0.182010 0.599792 5.000000
-0.19583300 0.80919898 -1.61819398 56 47 26 315.000000 0.078815 0.312648 0.081331 0.255144 0.311627 5.000000
-0.19559400 0.77065200 -1.63844800 71 92 12 316.000000 0.146962 0.433344 0.064432 0.424614 0.589327 5.000000
-0.19549100 0.74718100 -1.64976096 39 65 1 317.000000 0.131343 0.515424 0.086516 0.364183 0.541867 5.000000
-0.19548000 0.80661500 -1.63644195 95 98 36 318.000000 0.083974 0.359522 0.079780 0.349326 0.396378 5.000000
-0.19543800 0.77877402 -1.65064394 122 131 44 319.000000 0.109356 0.530430 0.090409 0.379218 0.535548 5.000000
-0.19536801 0.81475401 -1.62708497 83 83 59 320.000000 0.064085 0.254771 0.059958 0.271063 0.361353 5.000000
-0.19524300 0.78157002 -1.62697506 12 15 3 321.000000 0.174214 0.332460 0.074166 0.330447 0.392362 5.000000
-0.19517300 0.75773102 -1.65970004 86 105 35 322.000000 0.115847 0.453612 0.064077 0.326054 0.612785 5.000000
-0.19501500 0.70516199 -1.64909995 42 63 4 323.000000 0.074267 0.267128 0.070874 0.192846 0.300650 5.000000
-0.19501200 0.77450401 -1.64282405 58 66 7 324.000000 0.131460 0.445325 0.082643 0.421507 0.489991 5.000000
-0.19500600 0.76062602 -1.63078904 104 130 60 325.000000 0.183968 0.416363 0.067516 0.439918 0.550155 5.000000
-0.19500500 0.74666297 -1.63925600 100 123 23 326.000000 0.117161 0.372221 0.056431 0.348241 0.574259 5.000000
-0.19457600 0.72051197 -1.66580606 30 50 1 327.000000 0.092287 0.309031 0.039736 0.206525 0.627684 5.000000
-0.19445200 0.70913702 -1.65390897 39 62 1 328.000000 0.076971 0.268956 0.079302 0.206202 0.243796 5.000000
-0.19430800 0.74611402 -1.65614796 37 63 1 329.000000 0.145953 0.416849 0.065658 0.300349 0.562955 5.000000
-0.19420400 0.80618101 -1.64453304 90 93 34 330.000000 0.072197 0.408337 0.092163 0.384433 0.389545 5.000000
-0.19404601 0.75138903 -1.65906894 80 108 33 331.000000 0.183644 0.508504 0.062102 0.343673 0.676221 5.000000
-0.19370900 0.71313697 -1.65872896 37 58 5 332.000000 0.073514 0.260008 0.072939 0.174075 0.271056 5.000000
-0.19356400 0.73942798 -1.66534805 35 58 3 333.000000 0.131572 0.389122 0.051649 0.280140 0.629913 5.000000
-0.19346200 0.78228599 -1.64377201 23 35 7 334.000000 0.146409 0.417220 0.074265 0.278567 0.507856 5.000000
-0.19341700 0.72934598 -1.66243196 47 67 20 335.000000 0.084375 0.301556 0.042888 0.216340 0.588639 5.000000
-0.19332200 0.80142701 -1.65331995 111 124 56 336.000000 0.107377 0.480431 0.106627 0.483728 0.400689 5.000000
-0.19328301 0.68976402 -1.62626600 20 27 2 337.000000 0.107141 0.298238 0.073255 0.212900 0.341601 5.000000
-0.19320101 0.75511301 -1.63202000 128 139 55 338.000000 0.186497 0.436265 0.062284 0.312155 0.606611 5.000000
-0.19315501 0.76150900 -1.62564003 61 81 7 339.000000 0.150884 0.387462 0.089032 0.296598 0.379423 5.000000
-0.19314399 0.77417099 -1.66413796 88 105 30 340.000000 0.076329 0.422193 0.055506 0.325605 0.638046 5.000000
-0.19312701 0.69767398 -1.63654804 112 114 58 341.000000 0.126074 0.321198 0.068838 0.221532 0.411698 5.000000
-0.19311300 0.70165199 -1.64094102 61 79 21 342.000000 0.137978 0.311442 0.080392 0.229318 0.315759 5.000000
-0.19298600 0.74424601 -1.66265094 61 81 1 343.000000 0.139186 0.389234 0.026336 0.229637 0.837038 5.000000
-0.19292399 0.79369199 -1.65845096 115 128 46 344.000000 0.110153 0.502728 0.057254 0.429561 0.701719 5.000000
-0.19288900 0.78182697 -1.63200700 13 15 4 345.000000 0.151759 0.380719 0.065270 0.318392 0.521933 5.000000
-0.19286001 0.68433601 -1.61834097 63 59 22 346.000000 0.097681 0.306168 0.064827 0.196339 0.416553 5.000000
-0.19285400 0.80397701 -1.62600005 51 43 15 347.000000 0.091061 0.347057 0.071503 0.313243 0.432793 5.000000
-0.19276799 0.76298797 -1.63540304 110 136 50 348.000000 0.192028 0.509315 0.065035 0.427656 0.658990 5.000000
-0.19273700 0.76863199 -1.66425204 98 115 24 349.000000 0.065345 0.457079 0.056415 0.309147 0.666589 5.000000
-0.19247501 0.72299200 -1.67032099 36 54 4 350.000000 0.104011 0.292872 0.039370 0.200425 0.607954 5.000000
-0.19230400 0.75546300 -1.62615395 105 107 57 351.000000 0.170359 0.395727 0.087032 0.248822 0.402564 5.000000
-0.19225401 0.77075702 -1.62380397 127 120 55 352.000000 0.139611 0.277842 0.067987 0.264260 0.342865 5.000000
-0.19173300 0.77570099 -1.64762795 37 56 2 353.000000 0.103162 0.458340 0.077417 0.448052 0.535203 5.000000
-0.19165100 0.73030400 -1.66978204 22 38 2 354.000000 0.076915 0.248041 0.036103 0.174531 0.567822 5.000000
-0.19161899 0.76811200 -1.63282204 51 90 3 355.000000 0.134535 0.381919 0.039303 0.290619 0.718871 5.000000
-0.19145501 0.75314200 -1.65241802 60 82 10 356.000000 0.111762 0.532141 0.079601 0.370324 0.595036 5.000000
-0.19132601 0.76961100 -1.64190197 91 118 15 357.000000 0.139741 0.474596 0.057537 0.425187 0.675389 5.000000
-0.19120701 0.69502997 -1.63149798 112 125 60 358.000000 0.115502 0.320617 0.094726 0.210364 0.241284 5.000000
-0.19104899 0.78193599 -1.64898098 117 118 67 359.000000 0.183180 0.490435 0.071497 0.381452 0.602957 5.000000
-0.19095799 0.73506600 -1.66143799 82 101 45 360.000000 0.109468 0.324902 0.040072 0.217768 0.645960 5.000000
-0.19076701 0.80331302 -1.64792097 103 116 45 361.000000 0.091078 0.482134 0.109677 0.509369 0.387518 5.000000
-0.19073100 0.75410098 -1.63689303 135 137 64 362.000000 0.161021 0.442246 0.070244 0.318828 0.561632 5.000000
-0.19042400 0.71678901 -1.66246903 52 67 24 363.000000 0.086093 0.298880 0.072492 0.187361 0.348151 5.000000
-0.19023900 0.68838400 -1.62125695 113 121 58 364.000000 0.117931 0.343885 0.077130 0.226886 0.390189 5.000000
-0.19018599 0.68844599 -1.61572599 88 102 45 365.000000 0.129351 0.397510 0.062426 0.207140 0.562268 5.000000
-0.19003600 0.79724401 -1.65085697 122 144 62 366.000000 0.122070 0.565177 0.085830 0.530547 0.590525 5.000000
-0.18987000 0.77824599 -1.67046404 44 62 7 367.000000 0.071943 0.394696 0.054472 0.306052 0.615402 5.000000
-0.18974300 0.75823599 -1.65516806 77 102 20 368.000000 0.131044 0.514029 0.064035 0.441021 0.669114 5.000000
-0.18968000 0.70814103 -1.65129495 90 93 32 369.000000 0.081810 0.309369 0.082520 0.235552 0.298088 5.000000
-0.18963100 0.75982499 -1.63920498 96 124 33 370.000000 0.166924 0.469227 0.068012 0.363755 0.603544 5.000000
-0.18959799 0.70617402 -1.64375901 100 124 49 371.000000 0.134888 0.375193 0.100836 0.225235 0.294154 5.000000
-0.18933199 0.75996399 -1.63222206 59 90 7 372.000000 0.143938 0.465766 0.078505 0.292181 0.536714 5.000000
-0.18927400 0.77771199 -1.65286005 38 59 2 373.000000 0.103995 0.471245 0.100420 0.414292 0.421836 5.000000
-0.18921800 0.70215797 -1.63712704 122 145 66 374.000000 0.124003 0.388952 0.092179 0.259465 0.363117 5.000000
-0.18918200 0.69427103 -1.62640500 114 137 59 375.000000 0.123115 0.427573 0.070798 0.247921 0.541832 5.000000
-0.18899900 0.78426600 -1.65376902 16 34 3 376.000000 0.141248 0.513770 0.095715 0.330386 0.491782 5.000000
-0.18888800 0.71127599 -1.65594494 84 87 30 377.000000 0.071449 0.278731 0.081315 0.218407 0.249382 5.000000
-0.18875401 0.80182803 -1.63462901 114 101 41 378.000000 0.097154 0.328766 0.062143 0.308455 0.472307 5.000000
-0.18855400 0.76751000 -1.63764298 54 92 9 379.000000 0.146067 0.510929 0.064165 0.330836 0.665671 5.000000
-0.18849801 0.76447803 -1.64281094 114 142 37 380.000000 0.171938 0.466242 0.052421 0.378944 0.702032 5.000000
-0.18845500 0.78592497 -1.64564002 22 32 4 381.000000 0.218075 0.346998 0.056968 0.348006 0.537330 5.000000
-0.18842199 0.78163201 -1.65877199 60 77 1 382.000000 0.110939 0.417926 0.046424 0.333484 0.699505 5.000000
-0.18815701 0.75334197 -1.66085005 36 61 1 383.000000 0.117995 0.427330 0.065380 0.288971 0.576553 5.000000
-0.18797199 0.69994402 -1.63171804 112 136 63 384.000000 0.125625 0.414231 0.089102 0.269858 0.414780 5.000000
-0.18774500 0.77252001 -1.64972401 107 131 13 385.000000 0.121702 0.506522 0.060460 0.377334 0.684718 5.000000
-0.18742000 0.80141199 -1.64275897 114 132 52 386.000000 0.114745 0.394783 0.081734 0.440034 0.433252 5.000000
-0.18713699 0.64629400 -1.67045498 46 47 19 387.000000 0.202835 0.180208 0.062964 0.161348 0.158439 5.000000
-0.18703900 0.75524801 -1.64207995 111 126 32 388.000000 0.117409 0.389956 0.040881 0.270263 0.714341 5.000000
-0.18698201 0.74822402 -1.65070403 80 97 24 389.000000 0.119065 0.434547 0.071088 0.409210 0.547850 5.000000
-0.18680000 0.75645602 -1.64991903 118 137 33 390.000000 0.109754 0.407296 0.059297 0.341127 0.595311 5.000000
-0.18679300 0.76288402 -1.65709305 83 102 20 391.000000 0.165723 0.567039 0.064164 0.426001 0.710490 5.000000
-0.18670300 0.69586498 -1.63544905 45 51 4 392.000000 0.115277 0.286003 0.073167 0.217280 0.320064 5.000000
-0.18668300 0.70721400 -1.63925600 101 125 57 393.000000 0.141875 0.400901 0.085759 0.315330 0.417024 5.000000
-0.18658000 0.68952203 -1.62549305 93 82 43 394.000000 0.122033 0.280452 0.074532 0.217402 0.299885 5.000000
-0.18656300 0.68402600 -1.61677599 90 67 36 395.000000 0.104097 0.272829 0.051723 0.189372 0.464642 5.000000
-0.18647601 0.69303697 -1.62106001 116 141 60 396.000000 0.128049 0.420558 0.078614 0.249245 0.484927 5.000000
-0.18645699 0.75976199 -1.66207004 81 101 37 397.000000 0.141735 0.577798 0.092545 0.321383 0.567131 5.000000
-0.18644300 0.77135801 -1.66172695 140 156 41 398.000000 0.164346 0.622622 0.081152 0.452500 0.659602 5.000000
-0.18639299 0.68030798 -1.60164201 35 34 14 399.000000 0.115149 0.365541 0.106531 0.227029 0.248237 5.000000
-0.18627401 0.70832598 -1.62703896 123 146 61 400.000000 0.201762 0.554660 0.085616 0.413589 0.582601 5.000000
-0.18625100 0.71195602 -1.64698803 101 128 59 401.000000 0.118750 0.405958 0.087468 0.277615 0.413567 5.000000
-0.18616401 0.69951499 -1.62641895 134 154 63 402.000000 0.163916 0.431169 0.079141 0.330181 0.494360 5.000000
-0.18612200 0.76591498 -1.64763200 105 131 28 403.000000 0.175512 0.524523 0.053068 0.426201 0.745757 5.000000
-0.18604600 0.70509303 -1.63343298 115 137 59 404.000000 0.198297 0.483084 0.086169 0.327474 0.511269 5.000000
-0.18588300 0.79556298 -1.64409995 126 144 53 405.000000 0.185109 0.480708 0.066969 0.356301 0.621140 5.000000
-0.18587901 0.77680898 -1.65778399 118 137 25 406.000000 0.086449 0.447079 0.094215 0.406330 0.426694 5.000000
-0.18586700 0.78139901 -1.67299700 30 49 7 407.000000 0.069203 0.328692 0.039078 0.359160 0.659641 5.000000
-0.18586400 0.73525399 -1.66952097 35 55 9 408.000000 0.094909 0.379393 0.041227 0.253017 0.700460 5.000000
-0.18585600 0.69169903 -1.60819995 104 93 63 409.000000 0.183981 0.496694 0.068590 0.341013 0.626229 5.000000
-0.18584000 0.65161300 -1.66816294 63 63 24 410.000000 0.144356 0.209447 0.067332 0.170334 0.199890 5.000000
-0.18578599 0.69247800 -1.63034999 54 59 7 411.000000 0.099103 0.303035 0.073291 0.188508 0.349768 5.000000
-0.18574700 0.78451401 -1.66266704 43 70 8 412.000000 0.118236 0.403166 0.068074 0.331620 0.530892 5.000000
-0.18568701 0.70387799 -1.61997497 120 137 47 413.000000 0.218320 0.550242 0.079671 0.416778 0.610453 5.000000
-0.18568000 0.70615101 -1.64805400 47 56 6 414.000000 0.109576 0.298510 0.095826 0.201805 0.194549 5.000000
-0.18566500 0.79817897 -1.63830197 121 109 56 415.000000 0.160852 0.397393 0.065837 0.351023 0.538850 5.000000
-0.18562500 0.71459800 -1.65950704 45 53 5 416.000000 0.065681 0.313774 0.110889 0.235493 0.136886 5.000000
-0.18559800 0.75709897 -1.63501799 51 54 11 417.000000 0.186775 0.449593 0.091106 0.244378 0.446783 5.000000
-0.18557100 0.70243698 -1.64328098 48 57 6 418.000000 0.111210 0.336705 0.081049 0.213905 0.353354 5.000000
-0.18552500 0.78767502 -1.65687203 57 72 9 419.000000 0.167938 0.399650 0.085442 0.322965 0.417261 5.000000
-0.18534900 0.76011902 -1.64588296 90 118 25 420.000000 0.157748 0.475468 0.063976 0.406533 0.634826 5.000000
-0.18527700 0.69838798 -1.62057495 123 147 54 421.000000 0.167547 0.479351 0.073851 0.344841 0.578153 5.000000
-0.18496600 0.69084102 -1.61546600 138 155 79 422.000000 0.147054 0.502553 0.064221 0.260564 0.658039 5.000000
-0.18485001 0.68644798 -1.61206996 128 150 79 423.000000 0.115410 0.399417 0.075621 0.208708 0.477370 5.000000
-0.18458299 0.74317402 -1.66590500 62 84 13 424.000000 0.124172 0.450267 0.053969 0.259640 0.676735 5.000000
-0.18456900 0.70976299 -1.65251803 42 54 4 425.000000 0.088511 0.328149 0.103289 0.263916 0.204632 5.000000
-0.18424700 0.70933199 -1.62150800 117 128 68 426.000000 0.229468 0.536464 0.070751 0.464304 0.648481 5.000000
-0.18422499 0.76833200 -1.65299702 108 132 33 427.000000 0.149254 0.554896 0.052806 0.431621 0.769515 5.000000
-0.18417300 0.71010900 -1.63462996 111 140 54 428.000000 0.170578 0.464900 0.075438 0.361589 0.553950 5.000000
-0.18399200 0.75842500 -1.65564299 103 111 27 429.000000 0.147911 0.523859 0.078237 0.406186 0.595144 5.000000
-0.18399000 0.71218598 -1.64153802 118 146 63 430.000000 0.168444 0.520149 0.093440 0.365557 0.509879 5.000000
-0.18392999 0.77805603 -1.66276300 128 146 27 431.000000 0.105096 0.522958 0.078060 0.460365 0.595316 5.000000
-0.18369401 0.72190499 -1.66928899 44 52 3 432.000000 0.077525 0.295690 0.063433 0.212688 0.409423 5.000000
-0.18368299 0.80579698 -1.64124203 108 114 42 433.000000 0.117364 0.412971 0.083069 0.400687 0.448641 5.000000
-0.18356600 0.69953299 -1.63847697 52 60 7 434.000000 0.115705 0.343204 0.084690 0.224399 0.340405 5.000000
-0.18355601 0.71780503 -1.66495895 38 46 5 435.000000 0.065217 0.249949 0.047281 0.199152 0.462399 5.000000
-0.18346700 0.76262200 -1.65139997 97 124 18 436.000000 0.134430 0.453997 0.062653 0.346138 0.622380 5.000000
-0.18346500 0.70226300 -1.61379802 18 25 4 437.000000 0.210985 0.519431 0.078903 0.456708 0.587387 5.000000
-0.18345900 0.71787500 -1.62931001 127 151 70 438.000000 0.188572 0.530150 0.085536 0.446279 0.561033 5.000000
-0.18342499 0.67489702 -1.60065305 71 53 28 439.000000 0.094525 0.297688 0.152262 0.224483 -0.092864 5.000000
-0.18331701 0.75831699 -1.66688704 44 70 1 440.000000 0.159864 0.503491 0.105839 0.331651 0.430052 5.000000
-0.18322900 0.71735400 -1.64755905 122 144 65 441.000000 0.136576 0.461506 0.079320 0.346267 0.527385 5.000000
-0.18320800 0.73951501 -1.67241001 41 60 11 442.000000 0.092984 0.393780 0.048043 0.231140 0.662304 5.000000
-0.18318900 0.68646401 -1.62144804 51 59 8 443.000000 0.108960 0.296831 0.060418 0.201012 0.434657 5.000000
-0.18315201 0.75403798 -1.64627302 30 44 0 444.000000 0.114121 0.410976 0.063668 0.288064 0.569540 5.000000
-0.18311600 0.78503501 -1.66922295 21 43 6 445.000000 0.133897 0.468817 0.088167 0.403790 0.484886 5.000000
-0.18304101 0.65614998 -1.66655397 60 59 25 446.000000 0.160524 0.263938 0.097093 0.190335 0.117476 5.000000
-0.18266600 0.75129199 -1.66723001 54 75 7 447.000000 0.153473 0.457825 0.052700 0.360716 0.692505 5.000000
-0.18256401 0.69792098 -1.63045800 53 61 6 448.000000 0.102995 0.372013 0.073376 0.252140 0.455726 5.000000
-0.18245099 0.75289798 -1.65589702 33 56 1 449.000000 0.135659 0.495978 0.092910 0.424363 0.488214 5.000000
-0.18234600 0.68705499 -1.60688400 126 113 74 450.000000 0.164467 0.471523 0.139664 0.313458 0.237244 5.000000
-0.18231800 0.77181703 -1.65755606 122 145 38 451.000000 0.125121 0.538653 0.069666 0.462462 0.656536 5.000000
-0.18229300 0.71551299 -1.63672996 116 143 69 452.000000 0.172751 0.610877 0.073161 0.433759 0.692575 5.000000
-0.18227801 0.75782800 -1.64021301 40 42 5 453.000000 0.170804 0.441436 0.103210 0.267810 0.371730 5.000000
-0.18223700 0.64302403 -1.66930699 76 70 16 454.000000 0.186067 0.194873 0.067235 0.175477 0.162998 5.000000
-0.18204901 0.79375601 -1.64058602 53 51 19 455.000000 0.187175 0.417370 0.055212 0.282548 0.635027 5.000000
-0.18202700 0.76501000 -1.66021800 48 69 7 456.000000 0.083753 0.399134 0.035452 0.343462 0.767606 5.000000
-0.18193699 0.67858797 -1.60616899 60 55 10 457.000000 0.097905 0.328111 0.136273 0.212953 0.036084 5.000000
-0.18169101 0.69618303 -1.61498296 39 65 20 458.000000 0.188521 0.542356 0.069199 0.349438 0.662266 5.000000
-0.18151800 0.67960298 -1.59836400 23 18 11 459.000000 0.122934 0.388955 0.109551 0.232062 0.267570 5.000000
-0.18151800 0.73258901 -1.66706300 27 44 3 460.000000 0.120695 0.409604 0.055695 0.257905 0.623227 5.000000
-0.18141700 0.71715403 -1.64215899 116 144 68 461.000000 0.151163 0.511055 0.075759 0.387977 0.597427 5.000000
-0.18137400 0.72186899 -1.63331199 120 146 71 462.000000 0.197424 0.642700 0.108826 0.558873 0.543947 5.000000
-0.18123500 0.70620799 -1.64404404 40 46 6 463.000000 0.114210 0.331607 0.083612 0.219360 0.328645 5.000000
-0.18117400 0.74610603 -1.67212999 60 75 12 464.000000 0.130512 0.452132 0.056244 0.274768 0.663017 5.000000
-0.18111800 0.69081199 -1.61077201 57 66 29 465.000000 0.166006 0.505679 0.088644 0.334311 0.520862 5.000000
-0.18088500 0.70183098 -1.62167394 42 70 16 466.000000 0.190964 0.549330 0.074082 0.420310 0.640384 5.000000
-0.18086100 0.75445002 -1.66112196 62 85 12 467.000000 0.142962 0.504809 0.083990 0.364312 0.545313 5.000000
-0.18082200 0.66386199 -1.66495097 36 39 12 468.000000 0.164297 0.292564 0.099962 0.239657 0.158512 5.000000
-0.18070200 0.76972502 -1.66322696 126 147 42 469.000000 0.122477 0.541817 0.084485 0.419214 0.577245 5.000000
-0.18065800 0.71072900 -1.62629998 43 69 14 470.000000 0.264197 0.582452 0.075719 0.468595 0.657901 5.000000
-0.18050800 0.64933598 -1.66787803 73 64 26 471.000000 0.150688 0.251596 0.068402 0.176604 0.287752 5.000000
-0.18050800 0.70213997 -1.63364697 53 54 14 472.000000 0.154338 0.405006 0.085922 0.354168 0.421442 5.000000
-0.18033201 0.68267399 -1.61068106 83 80 36 473.000000 0.113207 0.334154 0.100682 0.207904 0.229732 5.000000
-0.18032999 0.78957999 -1.64438796 40 44 27 474.000000 0.233983 0.368291 0.051518 0.266906 0.606396 5.000000
-0.17991100 0.68726301 -1.61608899 43 61 3 475.000000 0.099031 0.253732 0.054865 0.173089 0.402107 5.000000
-0.17989500 0.72801399 -1.63610101 120 144 65 476.000000 0.197929 0.557822 0.084470 0.450213 0.591349 5.000000
-0.17978500 0.79033798 -1.66310096 78 95 19 477.000000 0.150198 0.587893 0.072517 0.379375 0.679312 5.000000
-0.17977101 0.79334700 -1.65850198 129 151 54 478.000000 0.140184 0.557983 0.059190 0.294558 0.732968 5.000000
-0.17974900 0.68859601 -1.62532496 10 11 3 479.000000 0.108632 0.310033 0.051140 0.207628 0.530343 5.000000
-0.17962900 0.75876200 -1.65195596 55 66 10 480.000000 0.133132 0.472722 0.087280 0.385301 0.494065 5.000000
-0.17955700 0.76002902 -1.66142094 72 95 21 481.000000 0.134884 0.513183 0.098203 0.352672 0.478451 5.000000
-0.17952999 0.70544899 -1.63790405 54 64 4 482.000000 0.102548 0.385242 0.059182 0.285573 0.570297 5.000000
-0.17945400 0.80501902 -1.64576399 103 117 43 483.000000 0.173891 0.497571 0.111268 0.460907 0.397115 5.000000
-0.17919500 0.71301299 -1.65092099 82 94 41 484.000000 0.087006 0.336329 0.097664 0.257777 0.250782 5.000000
-0.17913400 0.79179001 -1.65290797 124 143 51 485.000000 0.141060 0.402632 0.046394 0.231272 0.684261 5.000000
-0.17899300 0.72110403 -1.66632295 32 45 4 486.000000 0.074976 0.319941 0.078369 0.240362 0.343700 5.000000
-0.17852700 0.75780302 -1.64512098 27 25 3 487.000000 0.120344 0.397248 0.095272 0.307856 0.356958 5.000000
-0.17846100 0.73256201 -1.63922000 113 141 66 488.000000 0.213288 0.537447 0.090057 0.444692 0.543949 5.000000
-0.17842799 0.79440898 -1.62267399 74 60 30 489.000000 0.166933 0.242009 0.050637 0.175712 0.416190 5.000000
-0.17835601 0.70487899 -1.62600398 59 73 19 490.000000 0.203252 0.457033 0.064009 0.329931 0.616662 5.000000
-0.17823000 0.73114097 -1.66002095 26 46 4 491.000000 0.123357 0.415629 0.078244 0.360037 0.481201 5.000000
-0.17819799 0.71748900 -1.66072202 34 47 4 492.000000 0.080958 0.385409 0.106515 0.301651 0.278396 5.000000
-0.17817400 0.71604198 -1.62967300 56 87 20 493.000000 0.210769 0.545866 0.079667 0.478126 0.606718 5.000000
-0.17801400 0.69725502 -1.61992705 40 65 13 494.000000 0.173737 0.529369 0.070286 0.334125 0.645159 5.000000
-0.17765900 0.67336601 -1.60087097 36 41 17 495.000000 0.103575 0.310949 0.139219 0.241940 -0.009441 5.000000
-0.17744599 0.71055400 -1.64033306 49 61 4 496.000000 0.145004 0.492033 0.076703 0.347360 0.573937 5.000000
-0.17736401 0.70753598 -1.63277102 53 67 10 497.000000 0.156110 0.417551 0.059997 0.261631 0.601906 5.000000
-0.17709400 0.75667799 -1.65735400 84 100 45 498.000000 0.148972 0.548531 0.067283 0.353682 0.678283 5.000000
-0.17701000 0.69252300 -1.61647499 61 82 28 499.000000 0.132228 0.397437 0.070822 0.298370 0.505774 5.000000
-0.17679401 0.73469102 -1.66470003 42 60 11 500.000000 0.127184 0.414616 0.076106 0.348417 0.493196 5.000000
-0.17659000 0.75972003 -1.64019597 31 30 9 501.000000 0.146727 0.336655 0.141049 0.216832 0.029665 5.000000
-0.17655399 0.66791600 -1.66302097 70 69 39 502.000000 0.114060 0.283810 0.099054 0.220625 0.146669 5.000000
-0.17648999 0.63248497 -1.61118400 30 39 5 503.000000 0.076443 0.285459 0.056272 0.233723 0.448453 5.000000
-0.17620200 0.67852002 -1.60383296 50 61 4 504.000000 0.111839 0.363167 0.165695 0.244244 -0.027784 5.000000
-0.17591000 0.70851898 -1.64531600 22 29 3 505.000000 0.113791 0.331334 0.086769 0.276365 0.308224 5.000000
-0.17569099 0.75715500 -1.66440594 33 55 3 506.000000 0.134722 0.393571 0.083160 0.400542 0.422934 5.000000
-0.17566600 0.73595101 -1.65813601 106 127 57 507.000000 0.131220 0.480035 0.091899 0.324261 0.476697 5.000000
-0.17551599 0.66149402 -1.66628599 95 76 30 508.000000 0.151446 0.292150 0.101941 0.208357 0.146132 5.000000
-0.17547899 0.79032600 -1.64777803 57 44 31 509.000000 0.200707 0.339769 0.062509 0.259481 0.485847 5.000000
-0.17544600 0.75511497 -1.65022004 19 14 3 510.000000 0.153481 0.463006 0.086804 0.492424 0.486085 5.000000
-0.17531800 0.77221501 -1.64420295 26 21 8 511.000000 0.183790 0.388560 0.050806 0.301326 0.635602 5.000000
-0.17519400 0.71248603 -1.66943502 28 32 8 512.000000 0.096192 0.395754 0.101271 0.301777 0.321580 5.000000
-0.17494500 0.71454602 -1.64356101 44 59 4 513.000000 0.159211 0.414899 0.072713 0.322214 0.514891 5.000000
-0.17491400 0.69938898 -1.62423003 58 86 14 514.000000 0.167652 0.460380 0.076815 0.367257 0.540969 5.000000
-0.17435800 0.67296201 -1.66280496 36 36 9 515.000000 0.133365 0.336381 0.103915 0.231750 0.215234 5.000000
-0.17424800 0.80193198 -1.64822304 119 127 52 516.000000 0.138552 0.373214 0.076836 0.410491 0.434827 5.000000
-0.17412400 0.71908700 -1.67510796 27 32 5 517.000000 0.074835 0.345833 0.077834 0.212334 0.388527 5.000000
-0.17403600 0.71390998 -1.65712702 21 23 6 518.000000 0.108397 0.368184 0.096771 0.329191 0.306523 5.000000
-0.17398900 0.73775601 -1.66931701 35 53 1 519.000000 0.148824 0.378885 0.066675 0.293321 0.509923 5.000000
-0.17396800 0.71205300 -1.64937699 92 86 46 520.000000 0.128937 0.419646 0.102207 0.293663 0.349088 5.000000
-0.17393699 0.74558097 -1.67290294 47 56 1 521.000000 0.127903 0.347248 0.055092 0.332349 0.551970 5.000000
-0.17389300 0.71957302 -1.66415501 27 32 7 522.000000 0.090773 0.359282 0.088643 0.286489 0.340860 5.000000
-0.17388099 0.70821297 -1.62775898 48 76 11 523.000000 0.145149 0.403755 0.066967 0.341566 0.538946 5.000000
-0.17382801 0.63545603 -1.61592698 121 91 38 524.000000 0.079183 0.297063 0.055363 0.228619 0.475327 5.000000
-0.17365600 0.78562403 -1.64992499 27 20 9 525.000000 0.259552 0.396004 0.079876 0.424798 0.446308 5.000000
-0.17353500 0.70867997 -1.66579604 26 31 8 526.000000 0.098643 0.426638 0.106744 0.280510 0.334422 5.000000
-0.17346500 0.76016903 -1.64729595 25 20 8 527.000000 0.148879 0.446528 0.089390 0.293193 0.452768 5.000000
-0.17322300 0.72263998 -1.66874099 18 22 5 528.000000 0.096828 0.339294 0.072973 0.259603 0.411086 5.000000
-0.17302801 0.74430799 -1.65625298 109 132 50 529.000000 0.210910 0.592290 0.072661 0.410689 0.681797 5.000000
-0.17266800 0.75434703 -1.66046095 58 71 1 530.000000 0.200932 0.553039 0.085805 0.446361 0.580195 5.000000
-0.17251700 0.64058697 -1.62482202 23 26 9 531.000000 0.108414 0.294350 0.054530 0.202741 0.477690 5.000000
-0.17251299 0.79481697 -1.65047503 66 52 36 532.000000 0.156952 0.475787 0.059238 0.254149 0.665398 5.000000
-0.17221300 0.72578597 -1.66426694 24 34 3 533.000000 0.115850 0.436463 0.084210 0.351337 0.470547 5.000000
-0.17220500 0.66461998 -1.66269398 52 49 22 534.000000 0.134554 0.290800 0.087310 0.245650 0.233024 5.000000
-0.17220400 0.71925801 -1.65587103 21 26 4 535.000000 0.106319 0.433746 0.081256 0.326175 0.484730 5.000000
-0.17162900 0.75546497 -1.65429699 31 26 13 536.000000 0.177149 0.458446 0.088970 0.380847 0.468854 5.000000
-0.17155001 0.67834401 -1.66154599 25 26 5 537.000000 0.137258 0.333465 0.111572 0.246429 0.168403 5.000000
-0.17138100 0.73777997 -1.64068198 13 26 7 538.000000 0.251767 0.536834 0.095200 0.467459 0.516961 5.000000
-0.17097101 0.77838200 -1.64679003 30 26 10 539.000000 0.161688 0.373666 0.080288 0.322191 0.413460 5.000000
-0.17087400 0.72862798 -1.66874599 25 28 4 540.000000 0.104919 0.368312 0.085137 0.437125 0.375640 5.000000
-0.17076100 0.72672403 -1.67448795 18 21 7 541.000000 0.098054 0.378797 0.097732 0.307282 0.316856 5.000000
-0.17069800 0.76263899 -1.64297795 51 42 22 542.000000 0.163779 0.382605 0.113425 0.302209 0.238058 5.000000
-0.17064300 0.76128101 -1.65351105 76 67 33 543.000000 0.176505 0.511974 0.090629 0.459913 0.516541 5.000000
-0.17052101 0.63868397 -1.62002504 148 117 69 544.000000 0.085935 0.299449 0.052044 0.209800 0.506466 5.000000
-0.17045701 0.70512003 -1.65786397 77 89 35 545.000000 0.132946 0.458238 0.083674 0.260926 0.498566 5.000000
-0.17034400 0.71493500 -1.66202700 21 29 8 546.000000 0.110890 0.453427 0.066575 0.386061 0.596623 5.000000
-0.17031699 0.69219601 -1.61931002 38 61 3 547.000000 0.129498 0.331210 0.080052 0.243665 0.351042 5.000000
-0.17006800 0.66921502 -1.66044104 47 40 11 548.000000 0.147455 0.315899 0.101819 0.246022 0.191334 5.000000
-0.16983899 0.79811198 -1.65536797 53 45 25 549.000000 0.274503 0.642766 0.081514 0.488730 0.672067 5.000000
-0.16960201 0.82808298 -1.63762200 37 37 16 550.000000 0.087311 0.315948 0.081868 0.341684 0.313768 5.000000
-0.16948800 0.80643803 -1.64846694 93 64 42 551.000000 0.172579 0.346331 0.078606 0.473123 0.384233 5.000000
-0.16937900 0.79218102 -1.62129200 62 69 32 552.000000 0.119934 0.264620 0.059179 0.210391 0.386923 5.000000
-0.16897900 0.75550699 -1.66444004 63 87 37 553.000000 0.175345 0.515150 0.093760 0.463309 0.503278 5.000000
-0.16895100 0.64267099 -1.63112795 20 24 7 554.000000 0.111209 0.292896 0.049895 0.214900 0.514123 5.000000
-0.16884300 0.71954799 -1.64848197 14 21 3 555.000000 0.133620 0.467744 0.087299 0.324398 0.488540 5.000000
-0.16882201 0.73952597 -1.66072595 65 74 31 556.000000 0.136334 0.485214 0.089884 0.370942 0.493137 5.000000
-0.16880301 0.68575901 -1.65983999 30 33 6 557.000000 0.160689 0.353894 0.118099 0.269755 0.168934 5.000000
-0.16854300 0.70646501 -1.66352701 93 82 29 558.000000 0.124241 0.395356 0.090766 0.275074 0.380153 5.000000
-0.16852500 0.70961201 -1.65116000 28 32 7 559.000000 0.140238 0.411552 0.062188 0.387829 0.580232 5.000000
-0.16847800 0.76965398 -1.64543903 40 35 15 560.000000 0.250358 0.398818 0.145612 0.429655 0.111541 5.000000
-0.16824199 0.63573903 -1.61478901 107 81 33 561.000000 0.097902 0.316476 0.078060 0.224302 0.339954 5.000000
-0.16821501 0.74001402 -1.65529597 53 67 16 562.000000 0.151170 0.524370 0.075874 0.344577 0.608864 5.000000
-0.16818900 0.76069099 -1.64860499 80 54 20 563.000000 0.167316 0.458775 0.105891 0.371452 0.379107 5.000000
-0.16818500 0.72127301 -1.66603601 23 25 7 564.000000 0.140800 0.505790 0.112459 0.412607 0.400403 5.000000
-0.16781600 0.73055297 -1.65471804 46 55 12 565.000000 0.164885 0.504256 0.084824 0.477935 0.540186 5.000000
-0.16772500 0.64318597 -1.62197602 89 110 50 566.000000 0.103661 0.374181 0.053067 0.272275 0.601761 5.000000
-0.16769999 0.81195700 -1.64982498 138 98 64 567.000000 0.163331 0.434111 0.078620 0.459947 0.500934 5.000000
-0.16740400 0.67424798 -1.66051400 46 37 13 568.000000 0.159360 0.357406 0.130677 0.295315 0.113134 5.000000
-0.16734600 0.69594598 -1.63900495 47 51 23 569.000000 0.130235 0.378245 0.052880 0.253344 0.608043 5.000000
-0.16731100 0.71841502 -1.65359497 11 16 3 570.000000 0.148401 0.467807 0.088875 0.411204 0.479847 5.000000
-0.16730300 0.78342098 -1.64965701 29 25 9 571.000000 0.154557 0.326185 0.071770 0.267234 0.398953 5.000000
-0.16722000 0.81888998 -1.64264202 41 35 16 572.000000 0.105283 0.399264 0.111627 0.435369 0.271735 5.000000
-0.16698501 0.72657800 -1.66280794 9 14 1 573.000000 0.136879 0.430506 0.093828 0.380255 0.408623 5.000000
-0.16698299 0.70170897 -1.66119695 78 69 28 574.000000 0.135497 0.302316 0.111358 0.229036 0.112835 5.000000
-0.16685900 0.71321303 -1.65754604 10 17 4 575.000000 0.143138 0.449583 0.092007 0.368597 0.441787 5.000000
-0.16684400 0.77087498 -1.65471196 88 66 32 576.000000 0.248019 0.528994 0.077544 0.407229 0.603619 5.000000
-0.16683400 0.64893299 -1.62866294 57 67 41 577.000000 0.097351 0.264631 0.047537 0.232103 0.487053 5.000000
-0.16664600 0.80258101 -1.65112400 35 34 11 578.000000 0.235132 0.476457 0.086839 0.386738 0.500535 5.000000
-0.16658300 0.79345602 -1.65301204 34 31 12 579.000000 0.218449 0.433360 0.049767 0.304724 0.690060 5.000000
-0.16650499 0.72363400 -1.67166197 18 24 7 580.000000 0.096590 0.468690 0.084917 0.322472 0.502941 5.000000
-0.16644000 0.74411201 -1.65196002 28 30 8 581.000000 0.233749 0.647024 0.100446 0.541517 0.584947 5.000000
-0.16637100 0.75200403 -1.65134001 146 111 63 582.000000 0.181841 0.634110 0.103949 0.469030 0.559029 5.000000
-0.16631800 0.79708099 -1.62019300 33 39 15 583.000000 0.123843 0.259956 0.059057 0.211273 0.378960 5.000000
-0.16621900 0.76500499 -1.65186000 137 98 61 584.000000 0.178727 0.449063 0.071855 0.401804 0.558947 5.000000
-0.16601200 0.71086901 -1.66552806 57 66 29 585.000000 0.124305 0.462491 0.141572 0.349713 0.217632 5.000000
-0.16597900 0.72059500 -1.66062999 12 13 4 586.000000 0.126936 0.463660 0.080892 0.357271 0.520543 5.000000
-0.16595601 0.70390201 -1.64615798 32 34 7 587.000000 0.174076 0.427607 0.097563 0.310618 0.384443 5.000000
-0.16583601 0.73058403 -1.66765404 15 16 4 588.000000 0.133247 0.359738 0.080438 0.340533 0.392491 5.000000
-0.16569500 0.64331698 -1.57584405 126 125 44 589.000000 0.121586 0.349623 0.054501 0.296559 0.559689 5.000000
-0.16568600 0.71458298 -1.64966595 33 35 18 590.000000 0.147205 0.465953 0.091873 0.412822 0.461317 5.000000
-0.16568001 0.77674299 -1.64296806 22 25 9 591.000000 0.189011 0.389390 0.102479 0.322772 0.305935 5.000000
-0.16562501 0.63864303 -1.63369000 94 116 37 592.000000 0.089704 0.310170 0.055614 0.254292 0.494199 5.000000
-0.16550200 0.74348801 -1.65867603 34 42 7 593.000000 0.156931 0.653387 0.079930 0.470715 0.687184 5.000000
-0.16547300 0.76511502 -1.64630902 142 105 62 594.000000 0.123763 0.334758 0.098837 0.298924 0.241349 5.000000
-0.16533799 0.63786602 -1.62184298 106 69 43 595.000000 0.084385 0.263494 0.043221 0.217784 0.524838 5.000000
-0.16507600 0.64091903 -1.62658703 76 78 36 596.000000 0.096144 0.311261 0.050075 0.233736 0.541029 5.000000
-0.16501500 0.80792099 -1.65521002 27 29 6 597.000000 0.189487 0.305942 0.054661 0.331675 0.495246 5.000000
-0.16489400 0.78244197 -1.64213395 47 46 21 598.000000 0.181958 0.370255 0.098993 0.280253 0.297042 5.000000
-0.16477600 0.83217198 -1.63819098 43 42 13 599.000000 0.099826 0.286468 0.063419 0.268627 0.393424 5.000000
-0.16471800 0.68809903 -1.63924503 67 55 33 600.000000 0.081067 0.272031 0.078251 0.232097 0.257271 5.000000
-0.16451199 0.64814401 -1.62323999 55 71 23 601.000000 0.092667 0.345729 0.071035 0.261038 0.434038 5.000000
-0.16443001 0.78862900 -1.64896405 85 90 30 602.000000 0.220472 0.383750 0.086421 0.380632 0.389815 5.000000
-0.16438800 0.68845803 -1.65793002 16 18 3 603.000000 0.173822 0.324088 0.128846 0.308536 0.063888 5.000000
-0.16433200 0.79698902 -1.64819705 125 127 61 604.000000 0.240011 0.390854 0.078529 0.337143 0.447938 5.000000
-0.16433001 0.79165399 -1.64320195 122 118 52 605.000000 0.170385 0.295507 0.078088 0.269216 0.303031 5.000000
-0.16432200 0.78799802 -1.63756502 113 90 40 606.000000 0.170369 0.346406 0.080817 0.378391 0.370017 5.000000
-0.16429999 0.73900902 -1.65102100 29 32 8 607.000000 0.209992 0.553058 0.090652 0.480488 0.555100 5.000000
-0.16405700 0.65124500 -1.63287306 69 79 48 608.000000 0.122415 0.291975 0.054676 0.242793 0.472564 5.000000
-0.16404501 0.77239102 -1.64961696 56 47 14 609.000000 0.202079 0.519869 0.137823 0.493058 0.302321 5.000000
-0.16400500 0.71523201 -1.66210604 53 59 28 610.000000 0.119717 0.403138 0.061644 0.295086 0.574280 5.000000
-0.16389200 0.72558397 -1.65218103 16 22 5 611.000000 0.139670 0.469014 0.083464 0.370292 0.511527 5.000000
-0.16372301 0.82320797 -1.64170599 33 33 16 612.000000 0.113904 0.357077 0.130512 0.325151 0.113370 5.000000
-0.16371401 0.69576901 -1.64585102 119 71 39 613.000000 0.092557 0.325178 0.060914 0.230735 0.476101 5.000000
-0.16369300 0.77048302 -1.64291596 45 65 33 614.000000 0.200422 0.367300 0.104726 0.370403 0.260761 5.000000
-0.16355900 0.64459503 -1.63186395 70 78 45 615.000000 0.125061 0.331526 0.050763 0.248500 0.564540 5.000000
-0.16352400 0.77840698 -1.62969804 81 71 31 616.000000 0.170107 0.573107 0.135672 0.554827 0.367324 5.000000
-0.16347399 0.69381100 -1.65917504 14 16 2 617.000000 0.182714 0.334337 0.107071 0.353654 0.194275 5.000000
-0.16346200 0.73827302 -1.65789497 23 22 4 618.000000 0.183608 0.642015 0.092183 0.520950 0.619692 5.000000
-0.16319600 0.81479597 -1.64771605 125 65 52 619.000000 0.144286 0.494041 0.094390 0.450785 0.478369 5.000000
-0.16316400 0.76360899 -1.65763104 24 15 4 620.000000 0.133659 0.360746 0.076453 0.406741 0.419681 5.000000
-0.16309100 0.70927697 -1.65061498 34 36 10 621.000000 0.163204 0.443869 0.100468 0.429657 0.389170 5.000000
-0.16302800 0.78264701 -1.63367200 11 15 3 622.000000 0.157321 0.383690 0.115383 0.383316 0.229695 5.000000
-0.16298600 0.69910902 -1.64027202 78 76 54 623.000000 0.117118 0.350431 0.066198 0.235165 0.474592 5.000000
-0.16298400 0.63625801 -1.61680102 96 109 35 624.000000 0.094960 0.313846 0.074342 0.265238 0.360907 5.000000
-0.16291299 0.69887203 -1.65177703 85 60 21 625.000000 0.129248 0.301012 0.116311 0.233689 0.083825 5.000000
-0.16291299 0.70713103 -1.66831398 25 26 3 626.000000 0.140601 0.349133 0.109424 0.327074 0.206377 5.000000
-0.16286600 0.79358000 -1.63828397 98 78 34 627.000000 0.248788 0.401724 0.065793 0.304313 0.544370 5.000000
-0.16286100 0.77658200 -1.63733304 115 122 55 628.000000 0.164189 0.427121 0.138917 0.425768 0.181725 5.000000
-0.16281000 0.65094799 -1.64048195 20 26 6 629.000000 0.142298 0.334360 0.068105 0.257972 0.437437 5.000000
-0.16267800 0.64838898 -1.57836699 113 116 43 630.000000 0.119633 0.348567 0.056200 0.272883 0.545289 5.000000
-0.16261099 0.80042499 -1.63401997 18 21 6 631.000000 0.164421 0.374431 0.062515 0.264185 0.533107 5.000000
-0.16243300 0.79854202 -1.62681699 28 20 11 632.000000 0.144639 0.273323 0.062682 0.244614 0.375215 5.000000
-0.16223800 0.69020897 -1.55763900 115 116 63 633.000000 0.160470 0.488845 0.086943 0.411147 0.512992 5.000000
-0.16216600 0.64341700 -1.62113404 38 55 16 634.000000 0.093494 0.332424 0.061353 0.254040 0.483653 5.000000
-0.16212399 0.72101903 -1.65671003 41 44 20 635.000000 0.151751 0.470570 0.086415 0.355901 0.496561 5.000000
-0.16199400 0.74768299 -1.65026498 82 99 43 636.000000 0.259873 0.524293 0.092352 0.509175 0.519564 5.000000
-0.16198500 0.70329702 -1.66379797 13 12 2 637.000000 0.107523 0.315832 0.082858 0.269117 0.307101 5.000000
-0.16194800 0.70766300 -1.64372694 49 46 26 638.000000 0.215093 0.463714 0.093698 0.439686 0.448878 5.000000
-0.16185400 0.65213901 -1.62712002 69 80 31 639.000000 0.087755 0.338757 0.064013 0.240958 0.473386 5.000000
-0.16181000 0.77598602 -1.62480199 54 43 13 640.000000 0.135348 0.591148 0.114448 0.557091 0.475533 5.000000
-0.16180000 0.79729801 -1.64289904 114 106 39 641.000000 0.270641 0.431615 0.068549 0.321128 0.560730 5.000000
-0.16165300 0.74887300 -1.66032195 31 34 10 642.000000 0.209894 0.485690 0.099548 0.470424 0.442513 5.000000
-0.16163100 0.65766102 -1.58754599 21 29 14 643.000000 0.120591 0.375855 0.076928 0.287800 0.437883 5.000000
-0.16150700 0.76238298 -1.62757397 134 148 54 644.000000 0.188266 0.734687 0.108817 0.672905 0.610154 5.000000
-0.16145299 0.71323597 -1.64627600 36 35 19 645.000000 0.176568 0.426373 0.086302 0.374430 0.446229 5.000000
-0.16135500 0.77625197 -1.64631295 45 60 31 646.000000 0.180517 0.374186 0.123268 0.382362 0.175817 5.000000
-0.16129200 0.71955502 -1.65036297 47 44 31 647.000000 0.140021 0.438059 0.067537 0.382395 0.574276 5.000000
-0.16129100 0.64575201 -1.63693500 45 49 28 648.000000 0.118501 0.278969 0.044178 0.215692 0.542014 5.000000
-0.16120900 0.76029003 -1.62196302 148 154 64 649.000000 0.204422 0.746020 0.101243 0.638781 0.649234 5.000000
-0.16111200 0.73917198 -1.64656496 11 20 2 650.000000 0.224130 0.481451 0.098316 0.457189 0.444236 5.000000
-0.16107900 0.70129800 -1.65779495 50 45 8 651.000000 0.142977 0.303041 0.097986 0.272210 0.190120 5.000000
-0.16102400 0.79868901 -1.65229797 26 32 9 652.000000 0.177315 0.473408 0.089506 0.395016 0.482516 5.000000
-0.16081700 0.82299602 -1.63628495 82 72 38 653.000000 0.126733 0.271012 0.141117 0.295502 -0.099231 5.000000
-0.16074499 0.78614902 -1.62961602 20 16 7 654.000000 0.139555 0.338159 0.106166 0.373259 0.205759 5.000000
-0.16074000 0.70376903 -1.64934301 127 106 49 655.000000 0.180177 0.557107 0.086847 0.334477 0.578302 5.000000
-0.16071200 0.77303898 -1.63136601 142 150 57 656.000000 0.156989 0.695965 0.112894 0.595748 0.566514 5.000000
-0.16057201 0.80499101 -1.63786995 128 78 58 657.000000 0.217551 0.575702 0.066595 0.382277 0.703036 5.000000
-0.16057201 0.65401202 -1.58281803 58 60 25 658.000000 0.115904 0.356951 0.076373 0.299751 0.414699 5.000000
-0.16046999 0.68866301 -1.57742798 57 80 16 659.000000 0.126917 0.401471 0.047513 0.344222 0.674547 5.000000
-0.16041499 0.68546301 -1.66166496 13 12 2 660.000000 0.150017 0.362525 0.127658 0.295002 0.135924 5.000000
-0.16032501 0.74409598 -1.65419400 28 39 3 661.000000 0.222704 0.575116 0.101975 0.541907 0.518808 5.000000
-0.16028400 0.76859999 -1.63543499 132 148 54 662.000000 0.167122 0.667859 0.129221 0.640306 0.478119 5.000000
-0.16023301 0.77055901 -1.62436604 156 149 66 663.000000 0.174837 0.731398 0.139927 0.644987 0.485553 5.000000
-0.16018701 0.74703598 -1.64513397 135 157 64 664.000000 0.248306 0.548066 0.083035 0.455619 0.590494 5.000000
-0.16010700 0.65540898 -1.63787997 66 75 40 665.000000 0.137372 0.375819 0.066915 0.261283 0.504280 5.000000
-0.16006500 0.74434203 -1.63646901 142 138 38 666.000000 0.229939 0.593205 0.062416 0.372731 0.739149 5.000000
-0.15975501 0.69103199 -1.55238295 68 64 30 667.000000 0.147883 0.375191 0.074699 0.334354 0.451400 5.000000
-0.15974399 0.76151800 -1.63425100 134 151 63 668.000000 0.160149 0.711547 0.105170 0.638164 0.610141 5.000000
-0.15966600 0.66352999 -1.59294295 26 36 4 669.000000 0.149764 0.353063 0.075318 0.282839 0.415955 5.000000
-0.15966199 0.63905799 -1.62570703 79 77 34 670.000000 0.087412 0.303433 0.044178 0.199433 0.579949 5.000000
-0.15962000 0.76483899 -1.65176499 83 92 44 671.000000 0.129099 0.429851 0.111157 0.353981 0.316060 5.000000
-0.15959600 0.65566897 -1.63069201 91 113 52 672.000000 0.103477 0.355914 0.061987 0.281721 0.512364 5.000000
-0.15957600 0.80290902 -1.62490106 46 54 25 673.000000 0.144110 0.277454 0.066640 0.225197 0.352315 5.000000
-0.15938701 0.82321501 -1.64583302 89 59 45 674.000000 0.127728 0.371631 0.099056 0.373505 0.298762 5.000000
-0.15938701 0.64724398 -1.62634397 50 67 23 675.000000 0.076444 0.362524 0.044387 0.265291 0.655831 5.000000
-0.15934400 0.68561399 -1.57262599 58 61 25 676.000000 0.136658 0.434250 0.048186 0.320159 0.702324 5.000000
-0.15925799 0.75257301 -1.63327098 151 161 67 677.000000 0.205614 0.760634 0.086803 0.580548 0.720622 5.000000
-0.15923500 0.79598999 -1.63337195 20 11 6 678.000000 0.152885 0.381329 0.074922 0.274970 0.458250 5.000000
-0.15922900 0.77479303 -1.64109504 143 159 71 679.000000 0.196527 0.510488 0.137164 0.457449 0.294509 5.000000
-0.15921800 0.74918801 -1.63924205 128 149 57 680.000000 0.216220 0.727394 0.081113 0.564643 0.727605 5.000000
-0.15916800 0.77178001 -1.65282595 109 114 64 681.000000 0.164329 0.346292 0.110439 0.317794 0.196243 5.000000
-0.15916599 0.73414898 -1.64498603 17 25 5 682.000000 0.180335 0.511497 0.085357 0.469531 0.544344 5.000000
-0.15897600 0.65186298 -1.64691496 15 23 4 683.000000 0.155627 0.315246 0.066226 0.234738 0.421052 5.000000
-0.15895399 0.69867897 -1.64569294 118 88 42 684.000000 0.097650 0.399600 0.069759 0.254130 0.515424 5.000000
-0.15888900 0.64626598 -1.64211297 42 41 8 685.000000 0.121757 0.297925 0.045664 0.217886 0.558613 5.000000
-0.15885299 0.68459302 -1.55430996 72 55 34 686.000000 0.166072 0.425109 0.073788 0.310054 0.520145 5.000000
-0.15883100 0.81104100 -1.63634300 98 61 44 687.000000 0.176182 0.510123 0.090338 0.470986 0.516242 5.000000
-0.15880600 0.70314598 -1.63870895 19 25 5 688.000000 0.151929 0.354641 0.080436 0.266213 0.384951 5.000000
-0.15870801 0.81150901 -1.64481699 156 114 66 689.000000 0.213905 0.635492 0.084117 0.460117 0.654036 5.000000
-0.15851000 0.71699101 -1.61059105 135 96 64 690.000000 0.123565 0.424946 0.083272 0.355562 0.462250 5.000000
-0.15847300 0.80213797 -1.63067997 73 50 34 691.000000 0.163312 0.310745 0.050889 0.241373 0.533494 5.000000
-0.15838100 0.82850999 -1.64394701 32 35 22 692.000000 0.121167 0.349875 0.117085 0.405137 0.167452 5.000000
-0.15831800 0.64304602 -1.63144803 101 102 58 693.000000 0.091738 0.346921 0.055670 0.263535 0.547102 5.000000
-0.15828100 0.78873599 -1.63457096 15 14 3 694.000000 0.147064 0.317276 0.073671 0.390043 0.371276 5.000000
-0.15823101 0.80406302 -1.64877403 105 125 47 695.000000 0.225437 0.433972 0.064096 0.333892 0.592210 5.000000
-0.15817501 0.79307598 -1.62720895 29 27 13 696.000000 0.135211 0.336275 0.076992 0.327168 0.379318 5.000000
-0.15809201 0.68658102 -1.55997896 137 110 74 697.000000 0.156142 0.433955 0.061243 0.297393 0.611107 5.000000
-0.15804000 0.75565797 -1.63869703 149 159 63 698.000000 0.169496 0.643544 0.101264 0.553405 0.578572 5.000000
-0.15803500 0.76109302 -1.64258695 130 149 59 699.000000 0.169342 0.705876 0.119367 0.518053 0.546891 5.000000
-0.15801100 0.76560497 -1.62192094 147 148 65 700.000000 0.181153 0.771574 0.105838 0.664975 0.645691 5.000000
-0.15799700 0.65773499 -1.59211898 124 112 57 701.000000 0.154381 0.363666 0.068193 0.309968 0.479187 5.000000
-0.15795401 0.81078303 -1.63073802 53 37 22 702.000000 0.189978 0.360229 0.075524 0.350717 0.425027 5.000000
-0.15791699 0.82943100 -1.64988804 94 64 44 703.000000 0.108657 0.430338 0.097136 0.427277 0.390231 5.000000
-0.15786301 0.76860303 -1.62992299 129 144 57 704.000000 0.172659 0.755417 0.119496 0.597460 0.580520 5.000000
-0.15785100 0.64906800 -1.58147204 86 82 28 705.000000 0.072429 0.313286 0.031279 0.259815 0.712511 5.000000
-0.15778200 0.76052600 -1.61611199 152 150 75 706.000000 0.288962 0.773557 0.105811 0.644558 0.646999 5.000000
-0.15763099 0.74711198 -1.63106096 161 131 66 707.000000 0.219910 0.567346 0.077013 0.395572 0.639019 5.000000
-0.15759701 0.65255201 -1.58800995 111 88 50 708.000000 0.124486 0.363926 0.056612 0.269066 0.562427 5.000000
-0.15756300 0.69224399 -1.56332302 123 135 72 709.000000 0.141282 0.442825 0.064680 0.424730 0.597782 5.000000
-0.15751800 0.77598602 -1.62088394 13 11 2 710.000000 0.144821 0.711592 0.129002 0.653937 0.512623 5.000000
-0.15748499 0.74286300 -1.64962101 45 63 1 711.000000 0.168222 0.592584 0.105667 0.599898 0.516789 5.000000
-0.15741500 0.76932901 -1.61775506 149 130 75 712.000000 0.154833 0.707837 0.120030 0.613497 0.545612 5.000000
-0.15740600 0.75805199 -1.62978101 149 159 65 713.000000 0.205501 0.754534 0.097443 0.597339 0.670642 5.000000
-0.15724500 0.69984698 -1.66372895 38 30 22 714.000000 0.168313 0.354740 0.114683 0.255182 0.187853 5.000000
-0.15706800 0.80257499 -1.64134800 23 24 5 715.000000 0.259755 0.475534 0.073121 0.373318 0.578695 5.000000
-0.15698101 0.69352102 -1.57350302 99 117 57 716.000000 0.115795 0.410547 0.062932 0.353024 0.574027 5.000000
-0.15692601 0.66311902 -1.59767604 54 67 23 717.000000 0.224311 0.375447 0.081272 0.296042 0.409780 5.000000
-0.15691701 0.66012502 -1.63240194 121 131 67 718.000000 0.159131 0.367523 0.085506 0.288208 0.372224 5.000000
-0.15686700 0.69251901 -1.55774200 136 129 65 719.000000 0.144043 0.398879 0.084074 0.378135 0.424449 5.000000
-0.15676799 0.77522099 -1.62768602 132 127 53 720.000000 0.163976 0.761801 0.098580 0.691381 0.670135 5.000000
-0.15674600 0.69869202 -1.65240002 30 28 9 721.000000 0.162174 0.382407 0.110638 0.295644 0.252190 5.000000
-0.15671000 0.65604502 -1.64239001 54 56 27 722.000000 0.144019 0.335645 0.061440 0.250378 0.487734 5.000000
-0.15670100 0.70779502 -1.64875197 10 10 3 723.000000 0.162010 0.528392 0.080699 0.375109 0.585630 5.000000
-0.15648000 0.82725298 -1.63559902 30 39 9 724.000000 0.140444 0.264986 0.149094 0.238746 -0.147793 5.000000
-0.15647800 0.69071102 -1.56875098 126 146 64 725.000000 0.125519 0.424319 0.049865 0.340982 0.680488 5.000000
-0.15647601 0.75218302 -1.66179895 30 44 8 726.000000 0.181373 0.517595 0.096164 0.475295 0.493312 5.000000
-0.15641600 0.77273798 -1.63614702 138 155 63 727.000000 0.180377 0.757447 0.156191 0.686747 0.446321 5.000000
-0.15630500 0.74790001 -1.65669703 28 43 4 728.000000 0.189938 0.573512 0.123165 0.500734 0.420710 5.000000
-0.15622699 0.76128203 -1.62549496 144 154 69 729.000000 0.220310 0.833199 0.081513 0.574646 0.781128 5.000000
-0.15619200 0.83403599 -1.63869596 53 43 23 730.000000 0.117714 0.278969 0.109306 0.295728 0.077795 5.000000
-0.15614399 0.80044699 -1.63592696 26 18 11 731.000000 0.295536 0.515293 0.085210 0.386840 0.548802 5.000000
-0.15612701 0.70533502 -1.66457105 13 13 3 732.000000 0.171761 0.311381 0.123193 0.284810 0.068194 5.000000
-0.15600701 0.77874303 -1.63198805 133 124 48 733.000000 0.169665 0.675058 0.141139 0.634074 0.437341 5.000000
-0.15597500 1.05342698 -1.66282403 41 40 42 734.000000 0.229861 0.142451 0.257745 0.160204 -0.796168 5.000000
-0.15589400 0.74635899 -1.66212595 20 28 5 735.000000 0.171113 0.625660 0.106623 0.596624 0.540168 5.000000
-0.15588801 0.69133502 -1.54854500 43 47 16 736.000000 0.136905 0.353694 0.074909 0.327062 0.419602 5.000000
-0.15581700 0.65056300 -1.65215302 17 24 4 737.000000 0.122203 0.309056 0.050638 0.227495 0.533028 5.000000
-0.15572500 0.74813998 -1.62408495 167 122 54 738.000000 0.312737 0.572272 0.090654 0.380051 0.571895 5.000000
-0.15568700 0.63957900 -1.62167704 83 113 28 739.000000 0.093496 0.308534 0.072707 0.218925 0.363341 5.000000
-0.15559800 0.82018697 -1.63886094 138 92 71 740.000000 0.173973 0.384173 0.139590 0.378810 0.115360 5.000000
-0.15553001 0.79540700 -1.65204704 38 39 11 741.000000 0.315732 0.389338 0.102388 0.354608 0.306354 5.000000
-0.15548301 0.68750501 -1.58619595 94 110 34 742.000000 0.129751 0.404446 0.060265 0.327116 0.585338 5.000000
-0.15537301 0.70210701 -1.64284694 66 64 12 743.000000 0.118622 0.409569 0.072696 0.277385 0.508583 5.000000
-0.15528999 0.80778301 -1.64237702 110 77 35 744.000000 0.165922 0.608247 0.062910 0.454725 0.746522 5.000000
-0.15526500 0.65658998 -1.58510101 137 96 69 745.000000 0.135332 0.333187 0.054091 0.253771 0.540353 5.000000
-0.15508200 0.66386801 -1.63656604 89 109 50 746.000000 0.160414 0.389297 0.092941 0.303532 0.359200 5.000000
-0.15502200 0.68784100 -1.57521999 106 103 41 747.000000 0.113119 0.367546 0.033779 0.212287 0.750802 5.000000
-0.15493600 0.70090997 -1.65803099 61 54 41 748.000000 0.152699 0.319567 0.098333 0.205592 0.218078 5.000000
-0.15483201 0.68088198 -1.56517005 47 51 20 749.000000 0.141815 0.392560 0.057425 0.284856 0.591589 5.000000
-0.15482099 0.65529799 -1.60257006 69 81 33 750.000000 0.206405 0.354194 0.057276 0.255602 0.544730 5.000000
-0.15481400 0.63841498 -1.66198695 73 84 31 751.000000 0.126672 0.301605 0.052280 0.253204 0.507913 5.000000
-0.15471700 0.69205099 -1.57885802 100 123 54 752.000000 0.119580 0.399223 0.045534 0.340754 0.687310 5.000000
-0.15470199 0.64857399 -1.63686001 105 108 62 753.000000 0.116407 0.271413 0.037279 0.268197 0.595062 5.000000
-0.15470000 0.68723798 -1.59217095 138 152 67 754.000000 0.125731 0.405705 0.040591 0.302503 0.732376 5.000000
-0.15469900 0.64261103 -1.62613499 40 58 18 755.000000 0.108687 0.338541 0.061425 0.264740 0.492063 5.000000
-0.15466100 0.69552499 -1.64345706 124 95 65 756.000000 0.114571 0.355614 0.105942 0.270164 0.235740 5.000000
-0.15464900 0.73714298 -1.64691603 13 24 1 757.000000 0.214573 0.463153 0.094213 0.399396 0.445457 5.000000
-0.15463801 0.65896600 -1.64846206 17 26 4 758.000000 0.158716 0.350655 0.090775 0.272960 0.314707 5.000000
-0.15462400 0.75629002 -1.62263095 136 147 61 759.000000 0.308647 0.769722 0.101969 0.547826 0.660589 5.000000
-0.15455300 0.65780699 -1.59770501 137 134 74 760.000000 0.244009 0.370002 0.091396 0.286107 0.340449 5.000000
-0.15442801 0.74839598 -1.63593495 104 98 20 761.000000 0.216986 0.637686 0.079794 0.468978 0.677143 5.000000
-0.15437600 0.74747902 -1.64890397 52 62 5 762.000000 0.248913 0.574680 0.078432 0.472631 0.637283 5.000000
-0.15427300 0.72338498 -1.65304899 12 15 0 763.000000 0.197181 0.558868 0.083844 0.490457 0.595538 5.000000
-0.15421800 0.69570601 -1.56663299 69 93 38 764.000000 0.105719 0.371268 0.064253 0.335611 0.516764 5.000000
-0.15416400 0.64823598 -1.64559603 47 52 31 765.000000 0.087816 0.240615 0.036162 0.169385 0.553931 5.000000
-0.15413800 0.64688498 -1.63123298 51 63 20 766.000000 0.112971 0.309643 0.051831 0.205248 0.524055 5.000000
-0.15410399 0.76377499 -1.61204600 162 147 77 767.000000 0.303164 0.737953 0.112915 0.681015 0.595409 5.000000
-0.15409000 0.74676597 -1.64299798 44 54 0 768.000000 0.202123 0.600672 0.062017 0.388558 0.746475 5.000000
-0.15406400 0.75173700 -1.62909198 114 138 52 769.000000 0.267800 0.669684 0.088161 0.443376 0.658307 5.000000
-0.15399501 0.66531700 -1.60228300 75 90 36 770.000000 0.251329 0.407289 0.102744 0.343349 0.329614 5.000000
-0.15385200 0.76143599 -1.62028897 146 152 70 771.000000 0.319052 0.884554 0.105479 0.645956 0.708850 5.000000
-0.15382500 0.81567502 -1.64299297 95 57 43 772.000000 0.173839 0.546573 0.133232 0.518529 0.350546 5.000000
-0.15368600 0.80627602 -1.63021398 32 23 10 773.000000 0.173631 0.350045 0.053853 0.277269 0.565239 5.000000
-0.15367000 0.69357699 -1.64881897 13 17 8 774.000000 0.145400 0.319083 0.093643 0.250722 0.245114 5.000000
-0.15360300 0.69587600 -1.66778696 14 17 3 775.000000 0.177787 0.380193 0.115029 0.320496 0.226201 5.000000
-0.15350799 0.71966302 -1.61669803 92 93 40 776.000000 0.122336 0.456775 0.085953 0.337293 0.483930 5.000000
-0.15335099 0.73886198 -1.65702701 3 6 2 777.000000 0.142683 0.570178 0.111323 0.377832 0.470513 5.000000
-0.15331000 0.80103397 -1.64824200 9 9 1 778.000000 0.214640 0.417803 0.062059 0.313976 0.588134 5.000000
-0.15321600 0.64190501 -1.64173198 33 43 5 779.000000 0.100404 0.283085 0.049887 0.189220 0.498122 5.000000
-0.15319701 0.78971398 -1.62381399 66 67 29 780.000000 0.139314 0.393830 0.082106 0.384507 0.429712 5.000000
-0.15316799 0.68905902 -1.56031597 37 37 11 781.000000 0.151158 0.415958 0.069093 0.330901 0.539397 5.000000
-0.15307000 0.70126700 -1.64772201 60 44 29 782.000000 0.147563 0.366944 0.063664 0.309227 0.515211 5.000000
-0.15303400 0.66522801 -1.64179003 49 61 26 783.000000 0.158254 0.440581 0.110520 0.312691 0.333163 5.000000
-0.15303101 0.75065398 -1.61967897 140 96 34 784.000000 0.317204 0.615291 0.099618 0.384657 0.564016 5.000000
-0.15297399 0.66126198 -1.58710897 107 105 42 785.000000 0.110903 0.331099 0.050409 0.300086 0.566808 5.000000
-0.15296300 0.69687200 -1.57691395 82 105 52 786.000000 0.120587 0.404562 0.068371 0.349793 0.530613 5.000000
-0.15294200 0.70462102 -1.66908598 9 7 3 787.000000 0.145391 0.343842 0.119489 0.302234 0.145050 5.000000
-0.15279099 0.79444599 -1.63197696 22 20 6 788.000000 0.175866 0.425621 0.087918 0.339253 0.435958 5.000000
-0.15273599 0.80723399 -1.63659799 3 13 0 789.000000 0.249061 0.459648 0.050815 0.302726 0.707157 5.000000
-0.15256400 0.69435000 -1.56151295 25 38 10 790.000000 0.116673 0.348283 0.076292 0.374289 0.402400 5.000000
-0.15251400 0.82892501 -1.63930202 83 98 41 791.000000 0.116729 0.324226 0.124349 0.282026 0.086179 5.000000
-0.15248300 0.69229603 -1.58477199 118 144 68 792.000000 0.120437 0.385767 0.044828 0.325092 0.678512 5.000000
-0.15243401 0.63915998 -1.64855599 18 26 6 793.000000 0.097498 0.272492 0.053344 0.220106 0.450157 5.000000
-0.15239400 0.63992602 -1.65717697 18 23 6 794.000000 0.092979 0.309758 0.050058 0.223539 0.538919 5.000000
-0.15236300 0.81903702 -1.62954497 72 65 36 795.000000 0.136413 0.303272 0.077319 0.254439 0.322211 5.000000
-0.15221900 0.64131600 -1.66654205 45 53 19 796.000000 0.169440 0.334859 0.061518 0.253912 0.486009 5.000000
-0.15218800 0.75212300 -1.65799499 15 23 4 797.000000 0.203590 0.499401 0.094184 0.385590 0.485056 5.000000
-0.15218000 0.68342102 -1.56943202 27 36 8 798.000000 0.150739 0.378572 0.059363 0.283147 0.560808 5.000000
-0.15217499 0.69630098 -1.66200602 64 53 21 799.000000 0.226983 0.306634 0.143229 0.321046 -0.035879 5.000000
-0.15213200 0.74459797 -1.65824401 3 5 1 800.000000 0.190189 0.498331 0.095655 0.350068 0.476248 5.000000
-0.15205100 0.71684998 -1.62123799 106 125 69 801.000000 0.129277 0.429752 0.066401 0.320364 0.572544 5.000000
-0.15202899 0.80028802 -1.64005697 22 15 9 802.000000 0.214889 0.434680 0.084114 0.268039 0.468996 5.000000
-0.15178400 0.79920202 -1.62937701 76 83 29 803.000000 0.225328 0.419952 0.095416 0.382734 0.386430 5.000000
-0.15175900 0.70460099 -1.62172306 143 128 63 804.000000 0.138668 0.399678 0.095030 0.294427 0.361657 5.000000
-0.15169200 0.65989703 -1.63457203 41 66 3 805.000000 0.109015 0.344373 0.078789 0.298359 0.380038 5.000000
-0.15168799 0.77237099 -1.61605299 168 137 79 806.000000 0.207275 0.735092 0.131210 0.672015 0.521091 5.000000
-0.15159801 0.75084901 -1.65244198 8 13 2 807.000000 0.208961 0.591446 0.097218 0.526191 0.555787 5.000000
-0.15159200 0.74075198 -1.65164101 5 10 2 808.000000 0.212217 0.470607 0.077489 0.415030 0.547760 5.000000
-0.15147699 0.68327099 -1.59976304 24 41 2 809.000000 0.115043 0.404791 0.053402 0.293354 0.634439 5.000000
-0.15146600 0.71239501 -1.67424095 10 10 3 810.000000 0.138321 0.454418 0.138551 0.349369 0.220155 5.000000
-0.15142301 0.83063400 -1.63260996 51 54 35 811.000000 0.154629 0.259286 0.113338 0.260096 0.013520 5.000000
-0.15138701 0.70917302 -1.64668202 28 26 11 812.000000 0.220839 0.482627 0.132044 0.377518 0.283989 5.000000
-0.15138499 0.66373599 -1.64835894 39 45 22 813.000000 0.162696 0.350264 0.095886 0.277644 0.283855 5.000000
-0.15137400 0.69161600 -1.59024894 128 149 71 814.000000 0.114934 0.397215 0.054625 0.301971 0.617144 5.000000
-0.15137100 0.69581300 -1.65416801 13 17 3 815.000000 0.137738 0.303469 0.106714 0.238195 0.140642 5.000000
-0.15131600 0.69258898 -1.55637598 130 131 73 816.000000 0.117397 0.375333 0.072435 0.339063 0.466461 5.000000
-0.15123300 0.64585900 -1.65398800 15 22 4 817.000000 0.116957 0.303112 0.058551 0.223449 0.459688 5.000000
-0.15123001 0.69761699 -1.58313000 79 103 54 818.000000 0.103127 0.334926 0.050092 0.308781 0.574634 5.000000
-0.15105200 0.69658500 -1.57122898 38 53 24 819.000000 0.104619 0.386335 0.062387 0.335724 0.548995 5.000000
-0.15102901 0.68863499 -1.56590402 30 36 6 820.000000 0.129021 0.394006 0.059711 0.284194 0.577047 5.000000
-0.15096100 0.75801599 -1.61660695 146 155 67 821.000000 0.297758 0.717583 0.113935 0.477005 0.577427 5.000000
-0.15092100 0.65770698 -1.60583794 71 87 34 822.000000 0.150424 0.360050 0.051882 0.226443 0.593383 5.000000
-0.15070599 0.67519403 -1.59771502 23 39 3 823.000000 0.130988 0.358683 0.045714 0.294929 0.640499 5.000000
-0.15061399 0.75285202 -1.63448203 81 71 24 824.000000 0.266963 0.666682 0.107069 0.512063 0.570068 5.000000
-0.15052600 0.69169903 -1.59883797 55 68 29 825.000000 0.109184 0.383729 0.044746 0.309839 0.676942 5.000000
-0.15042900 0.70169097 -1.57538700 56 59 34 826.000000 0.098746 0.361615 0.062063 0.346459 0.519522 5.000000
-0.15042700 0.81131703 -1.64304805 28 23 4 827.000000 0.189196 0.581246 0.069493 0.541696 0.690935 5.000000
-0.15040600 0.71003002 -1.62215698 147 128 64 828.000000 0.155558 0.469014 0.097822 0.306387 0.432883 5.000000
-0.15040500 0.65856397 -1.59314299 89 72 37 829.000000 0.117257 0.323387 0.061655 0.255813 0.467788 5.000000
-0.15030301 0.66812599 -1.63668799 68 73 15 830.000000 0.134399 0.400652 0.089789 0.325959 0.392990 5.000000
-0.15027300 0.82166803 -1.63891602 97 67 47 831.000000 0.181128 0.399226 0.134056 0.337812 0.163225 5.000000
-0.15015800 0.72133499 -1.62597299 131 138 55 832.000000 0.171574 0.467702 0.072861 0.346926 0.572324 5.000000
-0.15013599 0.66092598 -1.59893501 38 73 2 833.000000 0.208852 0.338044 0.089122 0.256014 0.304620 5.000000
-0.15006100 0.69616598 -1.59425998 118 136 80 834.000000 0.121429 0.397138 0.056745 0.317982 0.601769 5.000000
-0.14997301 0.75228900 -1.62473702 53 49 6 835.000000 0.303844 0.675356 0.103423 0.462396 0.592481 5.000000
-0.14995800 0.72858697 -1.65219104 20 22 5 836.000000 0.207023 0.512736 0.103596 0.420609 0.450903 5.000000
-0.14991701 0.79573202 -1.65051901 7 13 2 837.000000 0.175220 0.362561 0.107930 0.346573 0.236034 5.000000
-0.14990500 0.64140600 -1.62872803 80 76 28 838.000000 0.121827 0.330522 0.066429 0.251369 0.443568 5.000000
-0.14974500 0.72201699 -1.62039804 35 40 8 839.000000 0.132884 0.451974 0.081309 0.292219 0.505296 5.000000
-0.14973600 0.65497899 -1.59862995 70 80 25 840.000000 0.225166 0.348086 0.071983 0.272182 0.431037 5.000000
-0.14968599 0.68847799 -1.57685804 33 50 4 841.000000 0.137896 0.410843 0.039495 0.274642 0.745943 5.000000
-0.14968400 0.75157499 -1.64119196 30 32 4 842.000000 0.228639 0.593799 0.094121 0.529194 0.572777 5.000000
-0.14968300 0.73452699 -1.65397298 33 32 10 843.000000 0.195600 0.537557 0.082062 0.417928 0.586447 5.000000
-0.14963700 0.67390102 -1.60371900 64 79 22 844.000000 0.166123 0.367134 0.057217 0.285481 0.562047 5.000000
-0.14958499 0.66743797 -1.60761404 109 127 60 845.000000 0.195957 0.395361 0.085285 0.310080 0.412495 5.000000
-0.14951999 0.69817799 -1.58916605 88 110 65 846.000000 0.125482 0.379280 0.056030 0.332811 0.585890 5.000000
-0.14938401 0.65104997 -1.63752902 60 78 24 847.000000 0.105699 0.360370 0.061548 0.273134 0.521562 5.000000
-0.14938200 0.74879801 -1.64600003 24 34 11 848.000000 0.167336 0.453670 0.066094 0.457594 0.599926 5.000000
-0.14938000 0.68935698 -1.64191699 96 90 56 849.000000 0.140589 0.398644 0.093430 0.359593 0.369315 5.000000
-0.14932100 0.64563298 -1.64869595 27 31 3 850.000000 0.090200 0.289421 0.047025 0.227328 0.533406 5.000000
-0.14924300 0.69529098 -1.64511800 33 32 12 851.000000 0.086021 0.322760 0.081291 0.298566 0.329062 5.000000
-0.14914501 0.70763898 -1.64064598 42 37 22 852.000000 0.183928 0.385430 0.094874 0.317626 0.342657 5.000000
-0.14907201 0.79715103 -1.64475906 27 29 12 853.000000 0.188989 0.422057 0.081695 0.279609 0.468122 5.000000
-0.14903000 0.71415597 -1.62558699 111 130 65 854.000000 0.176293 0.383089 0.080369 0.365380 0.425992 5.000000
-0.14900500 0.67017400 -1.64337695 78 94 42 855.000000 0.162804 0.335165 0.090990 0.311193 0.288508 5.000000
-0.14893100 0.64812601 -1.63232696 38 58 12 856.000000 0.098105 0.379870 0.062609 0.272633 0.539370 5.000000
-0.14891200 0.70200598 -1.58067298 47 68 25 857.000000 0.108247 0.359092 0.066401 0.320854 0.485316 5.000000
-0.14885999 0.65436900 -1.62998402 41 66 3 858.000000 0.146013 0.411038 0.107379 0.302308 0.310214 5.000000
-0.14875300 0.66078699 -1.61103594 75 92 32 859.000000 0.126363 0.387135 0.073843 0.287323 0.472932 5.000000
-0.14863101 0.70311099 -1.66303599 26 27 3 860.000000 0.117755 0.262462 0.096966 0.278693 0.115099 5.000000
-0.14861999 0.66634500 -1.60205305 44 79 4 861.000000 0.228878 0.371572 0.057345 0.307217 0.566716 5.000000
-0.14859600 0.72656900 -1.65721798 41 40 29 862.000000 0.184043 0.511141 0.083172 0.518705 0.555952 5.000000
-0.14857399 0.70414799 -1.64518297 20 21 5 863.000000 0.135223 0.369065 0.084743 0.289478 0.379152 5.000000
-0.14845200 0.64341903 -1.63888502 110 115 61 864.000000 0.100630 0.351609 0.054829 0.257845 0.559820 5.000000
-0.14835100 0.68682998 -1.60284197 48 60 13 865.000000 0.116487 0.398685 0.070436 0.270323 0.509852 5.000000
-0.14835000 0.73590398 -1.64883494 81 95 27 866.000000 0.243770 0.465283 0.082328 0.432908 0.514004 5.000000
-0.14830901 0.78817201 -1.62753797 19 12 2 867.000000 0.150212 0.483634 0.077378 0.415489 0.561710 5.000000
-0.14827900 0.68883699 -1.57094097 34 50 5 868.000000 0.132530 0.395342 0.058043 0.282690 0.590424 5.000000
-0.14827000 0.69422197 -1.56603301 61 68 39 869.000000 0.070321 0.291136 0.055487 0.270532 0.464516 5.000000
-0.14818400 0.81724602 -1.64212704 93 102 63 870.000000 0.182417 0.482882 0.125712 0.512982 0.312623 5.000000
-0.14817099 0.67437202 -1.61570001 25 34 8 871.000000 0.156839 0.373435 0.233517 0.312992 -0.237513 5.000000
-0.14793600 0.64810598 -1.64250302 93 98 48 872.000000 0.123084 0.381570 0.054612 0.237133 0.599086 5.000000
-0.14782999 0.76931500 -1.60682797 103 81 44 873.000000 0.179712 0.579109 0.122849 0.545175 0.427413 5.000000
-0.14773799 0.72001398 -1.64215100 30 38 10 874.000000 0.192416 0.417970 0.081093 0.392086 0.466730 5.000000
-0.14755100 0.68920600 -1.58654404 40 61 4 875.000000 0.120883 0.437309 0.043949 0.290695 0.736250 5.000000
-0.14752400 0.79754198 -1.63385296 46 53 15 876.000000 0.178985 0.429736 0.062705 0.363822 0.596861 5.000000
-0.14740901 0.80133700 -1.64897799 8 11 3 877.000000 0.218877 0.445040 0.086735 0.358861 0.466053 5.000000
-0.14738999 0.64178503 -1.65973401 17 23 6 878.000000 0.092429 0.291547 0.043309 0.236685 0.569825 5.000000
-0.14734399 0.80926698 -1.63840199 4 14 1 879.000000 0.186893 0.374385 0.059473 0.309994 0.554768 5.000000
-0.14733499 0.66298902 -1.63881505 45 67 2 880.000000 0.173648 0.357538 0.073903 0.268876 0.431880 5.000000
-0.14732200 0.69958699 -1.65669799 16 22 3 881.000000 0.175764 0.322843 0.083363 0.254336 0.315740 5.000000
-0.14725500 0.65133101 -1.64690495 67 69 39 882.000000 0.119978 0.377254 0.047476 0.297025 0.648275 5.000000
-0.14724800 0.70008898 -1.56630695 31 47 11 883.000000 0.090163 0.275699 0.080852 0.277921 0.246582 5.000000
-0.14720300 0.66946697 -1.64950705 76 85 48 884.000000 0.170387 0.372946 0.096329 0.265397 0.316182 5.000000
-0.14718699 0.69551402 -1.57579005 31 50 23 885.000000 0.132111 0.403266 0.071084 0.342179 0.511281 5.000000
-0.14707400 0.71093202 -1.63040900 124 113 67 886.000000 0.169379 0.379971 0.108303 0.320587 0.260820 5.000000
-0.14703800 0.71555698 -1.64881504 12 12 4 887.000000 0.216998 0.513070 0.114870 0.487044 0.396857 5.000000
-0.14702700 0.69587702 -1.60207105 97 117 65 888.000000 0.092900 0.377367 0.065189 0.312676 0.518187 5.000000
-0.14700601 0.66172802 -1.60539401 79 91 21 889.000000 0.268054 0.381324 0.093598 0.296321 0.344102 5.000000
-0.14699399 0.79588199 -1.62810504 75 53 45 890.000000 0.156225 0.498648 0.097167 0.481739 0.468730 5.000000
-0.14698300 0.67299300 -1.63651097 65 69 11 891.000000 0.149382 0.381049 0.089083 0.293560 0.370119 5.000000
-0.14694500 0.82685602 -1.63300002 82 87 41 892.000000 0.162669 0.332382 0.118460 0.283305 0.130472 5.000000
-0.14688601 0.64131701 -1.65195298 18 26 4 893.000000 0.066250 0.284042 0.035851 0.169396 0.628412 5.000000
-0.14685000 0.74973500 -1.65538704 55 65 27 894.000000 0.231869 0.572358 0.085261 0.567534 0.599512 5.000000
-0.14675900 0.70509100 -1.62578595 100 73 19 895.000000 0.126141 0.396828 0.073440 0.310142 0.488013 5.000000
-0.14674200 0.75508702 -1.62000799 48 39 9 896.000000 0.291378 0.590578 0.099036 0.505275 0.546316 5.000000
-0.14672300 0.79588199 -1.63985300 26 26 4 897.000000 0.197625 0.403291 0.099962 0.405931 0.339212 5.000000
-0.14666399 0.69033903 -1.58114803 33 46 5 898.000000 0.117408 0.375349 0.040826 0.232897 0.699390 5.000000
-0.14659300 0.70584202 -1.66818595 15 17 3 899.000000 0.195226 0.348551 0.109299 0.244990 0.206090 5.000000
-0.14657301 0.71346700 -1.63930702 40 35 20 900.000000 0.210498 0.405790 0.091609 0.344908 0.389339 5.000000
-0.14652000 0.70222700 -1.58650601 58 77 37 901.000000 0.087594 0.327861 0.056278 0.283680 0.515608 5.000000
-0.14644600 0.72520298 -1.64331198 4 8 1 902.000000 0.330195 0.483168 0.082336 0.467190 0.532816 5.000000
-0.14641200 0.71650898 -1.62066495 74 71 27 903.000000 0.138586 0.498962 0.064529 0.359998 0.652973 5.000000
-0.14639200 0.70029300 -1.59482896 84 105 59 904.000000 0.124663 0.396618 0.059516 0.315282 0.581492 5.000000
-0.14638300 0.69174701 -1.59415102 90 89 28 905.000000 0.107569 0.350550 0.046625 0.223677 0.623129 5.000000
-0.14636400 0.75231200 -1.62996602 12 18 9 906.000000 0.324722 0.597777 0.107971 0.580440 0.510676 5.000000
-0.14622299 0.71698803 -1.62951398 78 84 47 907.000000 0.169386 0.429560 0.066481 0.318879 0.571814 5.000000
-0.14598200 0.75597399 -1.60659695 91 49 14 908.000000 0.300005 0.583045 0.067638 0.415396 0.702575 5.000000
-0.14591999 0.79183698 -1.64987898 39 38 7 909.000000 0.231715 0.402939 0.094773 0.461607 0.367542 5.000000
-0.14580800 0.78572297 -1.63216603 28 33 25 910.000000 0.153225 0.534961 0.105022 0.559780 0.466442 5.000000
-0.14575700 0.67136902 -1.61052799 96 119 47 911.000000 0.174340 0.379476 0.096604 0.299930 0.324226 5.000000
-0.14567500 0.70945799 -1.64560294 25 27 13 912.000000 0.156556 0.361559 0.127503 0.311117 0.135090 5.000000
-0.14566700 0.79196501 -1.65819800 3 7 2 913.000000 0.251872 0.449698 0.099451 0.386276 0.401651 5.000000
-0.14563800 0.64147198 -1.63353205 44 44 10 914.000000 0.127994 0.379333 0.072780 0.270126 0.469556 5.000000
-0.14557201 0.79231697 -1.64415097 23 33 5 915.000000 0.184089 0.435620 0.096097 0.354366 0.402493 5.000000
-0.14547800 0.65756702 -1.63629901 45 69 4 916.000000 0.092808 0.335819 0.088684 0.319133 0.303687 5.000000
-0.14545099 0.75282800 -1.63739097 8 11 4 917.000000 0.290862 0.705634 0.103916 0.669229 0.611529 5.000000
-0.14535500 0.79057300 -1.63518703 150 147 46 918.000000 0.201920 0.635914 0.127674 0.577632 0.457997 5.000000
-0.14535400 0.73049200 -1.63886702 3 4 0 919.000000 0.246242 0.383232 0.053324 0.315186 0.610614 5.000000
-0.14530900 0.74931300 -1.64988196 80 90 25 920.000000 0.190043 0.546155 0.092201 0.396253 0.540924 5.000000
-0.14525799 0.68881202 -1.60690498 60 84 12 921.000000 0.109945 0.402557 0.069230 0.298043 0.522530 5.000000
-0.14522600 0.71920103 -1.63698196 47 32 24 922.000000 0.180330 0.418259 0.092555 0.370623 0.400251 5.000000
-0.14515799 0.79188102 -1.62452304 7 9 1 923.000000 0.156408 0.521623 0.086006 0.477456 0.550537 5.000000
-0.14511800 0.82332599 -1.63985598 81 63 45 924.000000 0.191796 0.332592 0.117661 0.334784 0.134942 5.000000
-0.14498700 0.67337698 -1.64629805 81 98 52 925.000000 0.167527 0.336028 0.083883 0.308888 0.334081 5.000000
-0.14498100 0.66706300 -1.61522496 75 89 34 926.000000 0.141959 0.389544 0.158005 0.346429 0.045635 5.000000
-0.14497399 0.73138398 -1.64772201 6 9 1 927.000000 0.314339 0.587616 0.095527 0.464851 0.560759 5.000000
-0.14495499 0.83001000 -1.63741100 117 95 70 928.000000 0.143072 0.315345 0.102241 0.312704 0.187918 5.000000
-0.14493100 0.75231498 -1.64428306 22 33 2 929.000000 0.221426 0.554995 0.103561 0.477471 0.492804 5.000000
-0.14490700 0.69085199 -1.60066199 62 78 4 930.000000 0.101611 0.416423 0.051970 0.297594 0.657209 5.000000
-0.14484400 0.70068997 -1.57564700 31 48 17 931.000000 0.066186 0.305450 0.069872 0.281642 0.378298 5.000000
-0.14482699 0.72265500 -1.62523496 47 46 17 932.000000 0.164866 0.497381 0.069581 0.359193 0.620916 5.000000
-0.14471500 0.81450301 -1.64630795 68 60 9 933.000000 0.159617 0.443848 0.093266 0.384537 0.428041 5.000000
-0.14471500 0.70745498 -1.63709402 16 24 5 934.000000 0.194453 0.426105 0.116401 0.373125 0.284935 5.000000
-0.14465199 0.78527701 -1.64255905 9 15 3 935.000000 0.158013 0.488767 0.099756 0.456543 0.444802 5.000000
-0.14448300 0.72423899 -1.61934304 32 42 7 936.000000 0.130671 0.416558 0.083550 0.335284 0.450267 5.000000
-0.14440000 0.66523099 -1.60966003 50 82 3 937.000000 0.182651 0.349255 0.084744 0.275771 0.349503 5.000000
-0.14436799 0.75669402 -1.61420298 51 53 15 938.000000 0.309601 0.751705 0.080582 0.576865 0.743757 5.000000
-0.14432600 0.69507802 -1.60755897 118 135 74 939.000000 0.105573 0.401562 0.056756 0.303654 0.606732 5.000000
-0.14430600 0.72259200 -1.65577900 82 77 57 940.000000 0.216075 0.549137 0.116855 0.400173 0.424974 5.000000
-0.14429100 0.69305098 -1.58891594 35 51 5 941.000000 0.102634 0.328753 0.035368 0.279893 0.693106 5.000000
-0.14428701 0.71067399 -1.62234402 21 29 11 942.000000 0.147786 0.504185 0.088598 0.284628 0.519615 5.000000
-0.14402600 0.67669100 -1.62073004 36 44 12 943.000000 0.195378 0.389879 0.303893 0.343332 -0.386788 5.000000
-0.14402400 0.69096798 -1.57458603 37 43 11 944.000000 0.103636 0.317777 0.049774 0.286206 0.553120 5.000000
-0.14395399 0.74411601 -1.59980094 103 106 52 945.000000 0.130918 0.400777 0.133389 0.287641 0.168571 5.000000
-0.14391200 0.70023000 -1.60092402 82 102 55 946.000000 0.123108 0.373570 0.061320 0.314686 0.540486 5.000000
-0.14381900 0.76460999 -1.60660100 113 71 58 947.000000 0.230803 0.756604 0.102968 0.595184 0.648482 5.000000
-0.14381699 0.70369399 -1.59124994 39 55 21 948.000000 0.100463 0.328255 0.071870 0.290873 0.401539 5.000000
-0.14368699 0.71419799 -1.63451004 49 49 19 949.000000 0.152403 0.431971 0.093442 0.325085 0.412587 5.000000
-0.14368300 0.81512100 -1.63408005 85 89 25 950.000000 0.172875 0.402678 0.071483 0.299052 0.507972 5.000000
-0.14358400 0.69994402 -1.64576995 33 35 8 951.000000 0.142716 0.320112 0.109023 0.324495 0.158582 5.000000
-0.14358400 0.72022700 -1.64660501 8 13 6 952.000000 0.196186 0.453936 0.089008 0.320375 0.463504 5.000000
-0.14352500 0.68484098 -1.61058998 30 38 8 953.000000 0.158934 0.448133 0.106227 0.315287 0.364435 5.000000
-0.14345901 0.68990397 -1.61324704 80 106 16 954.000000 0.172524 0.478328 0.110825 0.343851 0.377507 5.000000
-0.14344600 0.71435499 -1.64387405 71 71 30 955.000000 0.193058 0.428917 0.110476 0.377777 0.318280 5.000000
-0.14333101 0.75550503 -1.62663102 45 46 22 956.000000 0.288946 0.632211 0.108187 0.587308 0.538434 5.000000
-0.14332099 0.70363498 -1.58033597 23 39 11 957.000000 0.068663 0.307789 0.052702 0.278343 0.514064 5.000000
-0.14329500 0.64241999 -1.66837502 21 25 5 958.000000 0.106234 0.377801 0.050934 0.268256 0.622241 5.000000
-0.14325900 0.67183501 -1.61781001 87 105 31 959.000000 0.174666 0.419724 0.248706 0.402801 -0.207317 5.000000
-0.14322400 0.66725099 -1.60364997 85 103 30 960.000000 0.153153 0.313177 0.071992 0.226376 0.376202 5.000000
-0.14322200 0.70676303 -1.63118899 74 64 33 961.000000 0.203626 0.469540 0.152886 0.396000 0.179861 5.000000
-0.14320700 0.72573698 -1.63562095 102 97 49 962.000000 0.199376 0.391594 0.070411 0.309783 0.501123 5.000000
-0.14317501 0.74945301 -1.66003597 24 31 7 963.000000 0.188994 0.521838 0.095362 0.463772 0.501636 5.000000
-0.14316800 0.66676003 -1.63934803 65 59 42 964.000000 0.143743 0.429055 0.098199 0.329578 0.382830 5.000000
-0.14315701 0.64680701 -1.63549805 50 47 18 965.000000 0.098641 0.345892 0.061804 0.252118 0.499779 5.000000
-0.14308199 0.72580802 -1.64825904 6 10 2 966.000000 0.186375 0.485470 0.076947 0.397748 0.566049 5.000000
-0.14297000 0.70117497 -1.66030097 10 14 2 967.000000 0.162018 0.239319 0.079539 0.172711 0.178744 5.000000
-0.14295000 0.65084398 -1.66183996 12 21 3 968.000000 0.095790 0.324111 0.041424 0.236720 0.633025 5.000000
-0.14289500 0.72898901 -1.65682602 12 16 11 969.000000 0.172863 0.434821 0.107737 0.332446 0.339921 5.000000
-0.14267400 0.76345599 -1.60004902 114 73 57 970.000000 0.213369 0.397110 0.070382 0.369225 0.508250 5.000000
-0.14249900 0.65027899 -1.64968204 142 93 58 971.000000 0.119333 0.363214 0.064769 0.211269 0.502414 5.000000
-0.14249299 0.69502199 -1.65544403 53 63 35 972.000000 0.195797 0.346880 0.100686 0.336428 0.250842 5.000000
-0.14245000 0.67673898 -1.61451900 77 101 29 973.000000 0.194137 0.405175 0.149766 0.365150 0.103485 5.000000
-0.14240900 0.67445302 -1.60648894 12 30 2 974.000000 0.195629 0.385982 0.059035 0.316948 0.572242 5.000000
-0.14231201 0.70888603 -1.65024197 57 55 17 975.000000 0.148157 0.568636 0.142795 0.403503 0.333854 5.000000
-0.14226200 0.74400598 -1.63952696 131 148 25 976.000000 0.273949 0.796619 0.077470 0.593191 0.781233 5.000000
-0.14222400 0.66123700 -1.61298394 99 99 34 977.000000 0.140886 0.348995 0.071914 0.255688 0.432849 5.000000
-0.14220899 0.71270299 -1.66565299 25 30 4 978.000000 0.153586 0.459650 0.123815 0.404184 0.292997 5.000000
-0.14216700 0.70420903 -1.59761703 63 81 40 979.000000 0.100453 0.324281 0.064705 0.259652 0.446503 5.000000
-0.14215501 0.69553202 -1.57872295 85 88 59 980.000000 0.103820 0.321157 0.039374 0.286276 0.647276 5.000000
-0.14212000 0.72998899 -1.62883997 21 35 12 981.000000 0.199692 0.420797 0.159108 0.444377 0.088321 5.000000
-0.14207600 0.73683798 -1.65380800 20 26 2 982.000000 0.201900 0.495227 0.083044 0.402130 0.541069 5.000000
-0.14206800 0.70073098 -1.60629594 100 120 64 983.000000 0.126491 0.422111 0.077063 0.323793 0.496297 5.000000
-0.14205000 0.68026102 -1.64051104 77 80 17 984.000000 0.124662 0.376945 0.086404 0.316726 0.380336 5.000000
-0.14199300 0.77191103 -1.62151003 155 119 64 985.000000 0.264744 0.697508 0.112465 0.731812 0.569422 5.000000
-0.14198700 0.75368100 -1.63321400 44 51 28 986.000000 0.324872 0.662553 0.120952 0.655117 0.507645 5.000000
-0.14195301 0.70586902 -1.64213705 27 36 14 987.000000 0.158107 0.385742 0.146783 0.312466 0.086398 5.000000
-0.14195000 0.81922799 -1.64399600 92 112 35 988.000000 0.188645 0.443494 0.124576 0.472371 0.268778 5.000000
-0.14182100 0.74843800 -1.60858595 92 110 57 989.000000 0.254031 0.611529 0.099599 0.365841 0.561062 5.000000
-0.14176901 0.68098199 -1.65243804 53 58 21 990.000000 0.241778 0.502232 0.153011 0.433941 0.219863 5.000000
-0.14171700 0.71323699 -1.62694204 91 70 48 991.000000 0.138562 0.444333 0.098005 0.243550 0.402865 5.000000
-0.14164799 0.67588598 -1.65014505 76 87 50 992.000000 0.156130 0.374775 0.108609 0.254452 0.251342 5.000000
-0.14163899 0.65126401 -1.62960899 44 67 14 993.000000 0.139422 0.342973 0.099450 0.271663 0.251490 5.000000
-0.14162600 0.70103598 -1.65413904 49 59 27 994.000000 0.150677 0.397049 0.120536 0.337004 0.223843 5.000000
-0.14159501 0.71967697 -1.62196898 123 123 77 995.000000 0.097347 0.475717 0.102011 0.391836 0.418710 5.000000
-0.14155100 0.73653799 -1.64827502 170 117 49 996.000000 0.198975 0.559376 0.079964 0.394853 0.616588 5.000000
-0.14149401 0.72634900 -1.64084494 67 59 49 997.000000 0.243267 0.497987 0.088099 0.364149 0.516060 5.000000
-0.14141899 0.75212198 -1.65451205 113 129 45 998.000000 0.207260 0.573335 0.098511 0.509621 0.533921 5.000000
-0.14139400 0.74544603 -1.65627503 60 60 11 999.000000 0.205630 0.600694 0.086492 0.460055 0.616130 5.000000
-0.14137100 0.64912099 -1.64419198 62 67 23 1000.000000 0.106728 0.308589 0.054158 0.233086 0.503447 5.000000
-0.14132600 0.71211302 -1.67190003 22 23 5 1001.000000 0.149642 0.426021 0.112064 0.308697 0.306423 5.000000
-0.14130300 0.70299602 -1.63562500 50 40 15 1002.000000 0.166122 0.445839 0.172042 0.375125 0.074020 5.000000
-0.14129999 0.74211502 -1.64747703 112 132 27 1003.000000 0.289190 0.562734 0.081027 0.389953 0.613711 5.000000
-0.14124100 0.69519597 -1.61298800 116 117 41 1004.000000 0.139456 0.413126 0.078837 0.314955 0.474487 5.000000
-0.14123300 0.70158499 -1.66614294 16 17 5 1005.000000 0.180462 0.302759 0.141506 0.280460 -0.035695 5.000000
-0.14121599 0.75638998 -1.62155402 130 118 67 1006.000000 0.278952 0.632536 0.101397 0.562439 0.569453 5.000000
-0.14119300 0.69477201 -1.59463000 38 50 6 1007.000000 0.105716 0.381196 0.041872 0.285751 0.697162 5.000000
-0.14115500 0.75978398 -1.59610701 80 86 27 1008.000000 0.236599 0.332990 0.082570 0.277925 0.337578 5.000000
-0.14113501 0.73467702 -1.65873098 6 10 2 1009.000000 0.227340 0.547078 0.106805 0.485580 0.469726 5.000000
-0.14103000 0.73392999 -1.64201403 45 40 12 1010.000000 0.234006 0.410709 0.062098 0.258242 0.579882 5.000000
-0.14101800 0.75432700 -1.64072299 29 40 14 1011.000000 0.185648 0.516506 0.129084 0.509107 0.336118 5.000000
-0.14099000 0.75265801 -1.64836204 159 168 63 1012.000000 0.243776 0.576368 0.096875 0.492711 0.544548 5.000000
-0.14098300 0.73270398 -1.63591301 11 14 1 1013.000000 0.232673 0.423526 0.102916 0.291052 0.350415 5.000000
-0.14088200 0.72650301 -1.62430799 27 28 8 1014.000000 0.136211 0.449077 0.109651 0.432577 0.348233 5.000000
-0.14084101 0.70343101 -1.58547997 29 47 18 1015.000000 0.075538 0.239471 0.035965 0.237125 0.553900 5.000000
-0.14083999 0.74036598 -1.63556504 134 148 42 1016.000000 0.320944 0.758346 0.068895 0.442160 0.801938 5.000000
-0.14076300 0.69455397 -1.58433104 27 38 6 1017.000000 0.084712 0.317674 0.056934 0.234800 0.495304 5.000000
-0.14075001 0.68203402 -1.64598405 89 83 27 1018.000000 0.155444 0.422307 0.075934 0.311410 0.503495 5.000000
-0.14070500 0.64728701 -1.66683698 15 21 4 1019.000000 0.110957 0.314713 0.054003 0.225083 0.514070 5.000000
-0.14067900 0.66759598 -1.62085903 75 85 25 1020.000000 0.133838 0.417746 0.230498 0.374070 -0.159222 5.000000
-0.14065699 0.69584501 -1.60209000 48 70 2 1021.000000 0.102465 0.422656 0.051277 0.286920 0.668602 5.000000
-0.14058000 0.75835800 -1.60245895 39 45 8 1022.000000 0.244662 0.419097 0.074673 0.344553 0.507537 5.000000
-0.14039500 0.69152701 -1.65002298 101 103 38 1023.000000 0.131222 0.431391 0.090732 0.369003 0.427039 5.000000
-0.14034700 0.75286603 -1.61491394 39 51 14 1024.000000 0.272830 0.675145 0.088319 0.365056 0.661248 5.000000
-0.14033601 0.67031997 -1.60992503 54 76 4 1025.000000 0.290043 0.340935 0.061703 0.284265 0.493461 5.000000
-0.14030799 0.77095503 -1.60643899 130 130 62 1026.000000 0.183296 0.502964 0.131428 0.469180 0.310599 5.000000
-0.14023501 0.82579601 -1.63829398 101 110 37 1027.000000 0.166845 0.353229 0.113364 0.394261 0.192247 5.000000
-0.14022499 0.69550198 -1.56966102 138 140 76 1028.000000 0.088061 0.307998 0.062677 0.270303 0.435759 5.000000
-0.14022100 0.69791800 -1.62833095 18 28 4 1029.000000 0.145355 0.433150 0.179905 0.408486 0.027341 5.000000
-0.14017500 0.64451098 -1.63999999 50 52 13 1030.000000 0.112178 0.378652 0.068852 0.299404 0.494823 5.000000
-0.14017400 0.74747300 -1.63440299 125 138 50 1031.000000 0.299041 0.772082 0.117944 0.646236 0.597399 5.000000
-0.14005600 0.70525599 -1.60338700 61 81 36 1032.000000 0.173550 0.383577 0.080016 0.336913 0.428867 5.000000
-0.14002199 0.73528200 -1.62756705 63 61 9 1033.000000 0.239326 0.489067 0.143101 0.287235 0.244348 5.000000
-0.14001399 0.74691999 -1.60252798 50 64 22 1034.000000 0.143613 0.363874 0.123487 0.258843 0.158333 5.000000
-0.14001399 0.69080299 -1.61944103 76 99 17 1035.000000 0.176458 0.425595 0.145817 0.362392 0.149830 5.000000
-0.13999499 0.77688599 -1.62445796 104 95 50 1036.000000 0.340852 0.668730 0.151719 0.677360 0.392432 5.000000
-0.13993999 0.78088897 -1.62993801 124 111 61 1037.000000 0.172749 0.508089 0.108268 0.511707 0.423066 5.000000
-0.13987701 0.74223500 -1.62539995 121 138 58 1038.000000 0.353275 0.885434 0.081736 0.603164 0.803764 5.000000
-0.13987200 0.83180499 -1.63830101 62 59 10 1039.000000 0.135772 0.251555 0.097039 0.211684 0.090769 5.000000
-0.13971500 0.70028698 -1.61135697 99 119 68 1040.000000 0.123780 0.381300 0.075743 0.344736 0.452913 5.000000
-0.13970800 0.75990897 -1.60847402 119 113 61 1041.000000 0.245087 0.645994 0.081011 0.455067 0.676797 5.000000
-0.13967900 0.76810902 -1.60092497 151 107 85 1042.000000 0.193093 0.375338 0.102384 0.361100 0.285820 5.000000
-0.13965701 0.82850200 -1.62351203 142 91 68 1043.000000 0.130673 0.413612 0.052199 0.332233 0.652613 5.000000
-0.13964200 0.70758599 -1.62661302 54 76 18 1044.000000 0.154757 0.373284 0.133246 0.302744 0.126965 5.000000
-0.13957800 0.77911800 -1.61616600 150 115 68 1045.000000 0.252391 0.554407 0.123161 0.561969 0.402023 5.000000
-0.13957800 0.67944002 -1.61906302 71 94 16 1046.000000 0.187964 0.404793 0.159165 0.375633 0.064408 5.000000
-0.13953701 0.74884999 -1.64165294 134 150 23 1047.000000 0.330246 0.846407 0.118831 0.639941 0.638258 5.000000
-0.13953499 0.65870500 -1.64277899 73 76 23 1048.000000 0.144787 0.373683 0.071012 0.362829 0.473700 5.000000
-0.13937300 0.74323499 -1.63105702 133 146 47 1049.000000 0.322796 0.835959 0.080324 0.680297 0.787544 5.000000
-0.13924500 0.66568398 -1.61547601 69 72 9 1050.000000 0.146775 0.372999 0.076112 0.271762 0.439205 5.000000
-0.13922000 0.73221999 -1.62282300 37 31 21 1051.000000 0.246505 0.420525 0.134786 0.342244 0.190795 5.000000
-0.13905400 0.70601499 -1.59341705 54 69 25 1052.000000 0.077969 0.294956 0.048217 0.263667 0.531801 5.000000
-0.13894799 0.72837597 -1.61808205 46 71 24 1053.000000 0.210195 0.427310 0.098874 0.379020 0.376955 5.000000
-0.13869201 0.70477599 -1.65030098 64 58 17 1054.000000 0.154366 0.348141 0.130216 0.368381 0.099735 5.000000
-0.13866600 0.73826301 -1.62155998 180 139 62 1055.000000 0.381629 0.684893 0.100191 0.382453 0.613587 5.000000
-0.13864900 0.74704897 -1.62082303 54 39 5 1056.000000 0.243061 0.646530 0.120238 0.677428 0.497780 5.000000
-0.13855900 0.69539499 -1.58978999 32 46 7 1057.000000 0.121284 0.337190 0.055345 0.276495 0.536196 5.000000
-0.13855600 0.70093399 -1.58028805 30 50 19 1058.000000 0.079152 0.302287 0.052737 0.185113 0.505212 5.000000
-0.13855401 0.69344401 -1.60824394 47 61 5 1059.000000 0.116615 0.413641 0.062224 0.267016 0.582349 5.000000
-0.13851400 0.69474298 -1.62341106 51 67 30 1060.000000 0.188758 0.425949 0.146031 0.332886 0.149422 5.000000
-0.13849901 0.73171502 -1.65450096 22 23 13 1061.000000 0.252102 0.455306 0.082523 0.304437 0.501947 5.000000
-0.13848899 0.81612301 -1.64818096 57 74 2 1062.000000 0.244989 0.470494 0.126401 0.476175 0.294536 5.000000
-0.13847400 0.65485799 -1.65232396 95 77 42 1063.000000 0.118384 0.273707 0.051219 0.265889 0.470539 5.000000
-0.13843501 0.74253201 -1.65226805 107 128 27 1064.000000 0.235575 0.555409 0.102738 0.447045 0.497159 5.000000
-0.13842100 0.70169300 -1.64412796 98 111 54 1065.000000 0.141957 0.332554 0.171707 0.321624 -0.104607 5.000000
-0.13839900 0.75227100 -1.62884104 137 104 51 1066.000000 0.300797 0.845335 0.152379 0.797055 0.518761 5.000000
-0.13829599 0.64361799 -1.63461304 77 88 28 1067.000000 0.120520 0.329710 0.058645 0.287182 0.500078 5.000000
-0.13824201 0.67268401 -1.62322295 70 83 23 1068.000000 0.175193 0.426783 0.322781 0.390156 -0.371903 5.000000
-0.13821000 0.69031298 -1.65604603 100 110 42 1069.000000 0.197748 0.432134 0.165935 0.407608 0.077897 5.000000
-0.13806400 0.68573999 -1.61856401 21 31 5 1070.000000 0.207825 0.442201 0.146336 0.354366 0.170660 5.000000
-0.13804100 0.70563501 -1.60870600 56 75 35 1071.000000 0.157798 0.349909 0.083224 0.325691 0.360064 5.000000
-0.13801800 0.69819301 -1.61879098 70 84 49 1072.000000 0.165495 0.487593 0.125157 0.390926 0.320705 5.000000
-0.13797501 0.74459302 -1.60988402 80 89 38 1073.000000 0.216122 0.486556 0.142245 0.414810 0.244880 5.000000
-0.13789000 0.64870298 -1.63660705 100 78 40 1074.000000 0.137039 0.337366 0.076285 0.292723 0.385740 5.000000
-0.13782100 0.70422900 -1.63141704 27 42 13 1075.000000 0.161549 0.504632 0.234838 0.399601 -0.052131 5.000000
-0.13771901 0.69236702 -1.57819402 38 53 14 1076.000000 0.089437 0.269018 0.045192 0.212757 0.516080 5.000000
-0.13766401 0.71774399 -1.62589097 91 76 48 1077.000000 0.190729 0.525131 0.085004 0.392566 0.559222 5.000000
-0.13752000 0.77342999 -1.60228598 145 104 79 1078.000000 0.187416 0.428252 0.159715 0.344927 0.096640 5.000000
-0.13747001 0.69765598 -1.65195501 55 54 25 1079.000000 0.171385 0.477649 0.110640 0.440415 0.377626 5.000000
-0.13739300 0.68454897 -1.65620601 93 100 45 1080.000000 0.171857 0.427772 0.155304 0.404545 0.113617 5.000000
-0.13737200 0.70067501 -1.66138101 15 19 6 1081.000000 0.225053 0.392984 0.101233 0.353384 0.317871 5.000000
-0.13726801 0.74234098 -1.60430205 64 64 25 1082.000000 0.164343 0.416640 0.073720 0.275398 0.510593 5.000000
-0.13718200 0.80694300 -1.64488697 25 25 13 1083.000000 0.174702 0.448979 0.067992 0.391199 0.583021 5.000000
-0.13714300 0.68706298 -1.65108299 144 126 67 1084.000000 0.124886 0.418055 0.086882 0.321274 0.432518 5.000000
-0.13706200 0.70709401 -1.59839404 35 51 17 1085.000000 0.111610 0.322781 0.063023 0.266628 0.456627 5.000000
-0.13702600 0.70387101 -1.61495304 75 95 47 1086.000000 0.129000 0.416891 0.083791 0.356151 0.449250 5.000000
-0.13701500 0.67657399 -1.65509403 10 13 5 1087.000000 0.155716 0.430344 0.086819 0.275324 0.448083 5.000000
-0.13700999 0.64627498 -1.67250502 18 26 5 1088.000000 0.133145 0.360319 0.059461 0.253221 0.536679 5.000000
-0.13700899 0.76147300 -1.61380303 115 90 54 1089.000000 0.243347 0.670559 0.097200 0.624919 0.616970 5.000000
-0.13698600 0.75506502 -1.64501595 150 164 38 1090.000000 0.334603 0.744852 0.122444 0.694367 0.561857 5.000000
-0.13696800 0.74060398 -1.61623204 49 57 15 1091.000000 0.347293 0.652090 0.139871 0.459432 0.423051 5.000000
-0.13695000 0.75263500 -1.60847604 34 48 9 1092.000000 0.293501 0.543059 0.096457 0.410195 0.516500 5.000000
-0.13694701 0.75233197 -1.63585198 154 153 61 1093.000000 0.354778 0.886575 0.104940 0.719428 0.711907 5.000000
-0.13690799 0.77397001 -1.62086904 103 93 55 1094.000000 0.263573 0.721041 0.154050 0.652162 0.426429 5.000000
-0.13690200 0.67554098 -1.61059201 53 70 1 1095.000000 0.171192 0.306510 0.052751 0.247646 0.511693 5.000000
-0.13689800 0.70099401 -1.66949606 43 32 15 1096.000000 0.183254 0.249180 0.161945 0.202053 -0.236946 5.000000
-0.13689800 0.76800001 -1.61045396 112 75 35 1097.000000 0.200171 0.657058 0.088777 0.461337 0.646684 5.000000
-0.13677201 0.67812300 -1.64840400 97 95 54 1098.000000 0.162715 0.405053 0.088737 0.305571 0.404960 5.000000
-0.13667300 0.77509201 -1.61225104 139 87 64 1099.000000 0.193347 0.532747 0.136916 0.545573 0.320313 5.000000
-0.13665400 0.75027800 -1.65105700 119 127 26 1100.000000 0.265971 0.655548 0.077598 0.548784 0.700245 5.000000
-0.13664700 0.67309499 -1.64383805 118 95 64 1101.000000 0.102488 0.380308 0.073591 0.285584 0.465543 5.000000
-0.13664301 0.64679903 -1.64951503 29 32 3 1102.000000 0.104865 0.420232 0.072340 0.303571 0.523568 5.000000
-0.13663900 0.78533500 -1.63576305 112 108 49 1103.000000 0.192793 0.654441 0.111364 0.566366 0.542017 5.000000
-0.13631099 0.70263702 -1.63834500 39 27 6 1104.000000 0.132380 0.408314 0.208564 0.330602 -0.106711 5.000000
-0.13625599 0.67387497 -1.61603105 52 79 3 1105.000000 0.165469 0.360755 0.103673 0.271795 0.256340 5.000000
-0.13621201 0.69787502 -1.60463095 36 48 5 1106.000000 0.076927 0.323687 0.035941 0.245429 0.681595 5.000000
-0.13620999 0.69724602 -1.59791696 29 44 6 1107.000000 0.085957 0.344156 0.046904 0.258068 0.612754 5.000000
-0.13616601 0.71206099 -1.62823999 70 87 33 1108.000000 0.142110 0.425551 0.080554 0.283275 0.479191 5.000000
-0.13615000 0.69885600 -1.63268101 31 19 7 1109.000000 0.134107 0.418862 0.255226 0.346918 -0.226002 5.000000
-0.13614300 0.75359303 -1.62329197 67 38 10 1110.000000 0.296587 0.812747 0.138425 0.537229 0.546526 5.000000
-0.13601500 0.65109801 -1.62704897 50 71 5 1111.000000 0.139677 0.457190 0.079340 0.307340 0.522592 5.000000
-0.13599201 0.83288300 -1.63459301 110 83 46 1112.000000 0.156895 0.350644 0.091428 0.353348 0.310773 5.000000
-0.13598099 0.68160701 -1.62321699 89 106 36 1113.000000 0.181430 0.445097 0.184478 0.384706 0.027950 5.000000
-0.13589700 0.69342601 -1.62813902 66 83 39 1114.000000 0.139812 0.399520 0.162324 0.326701 0.043831 5.000000
-0.13589200 0.86343402 -1.66101205 5 5 0 1115.000000 0.118303 0.298156 0.067199 0.225995 0.385324 5.000000
-0.13588500 0.65099400 -1.66624999 41 33 12 1116.000000 0.084043 0.295876 0.053974 0.162870 0.484757 5.000000
-0.13588101 0.70508403 -1.58759105 28 45 15 1117.000000 0.077240 0.280288 0.060739 0.227069 0.403351 5.000000
-0.13587999 0.74721199 -1.62810194 32 42 9 1118.000000 0.385122 0.864451 0.137283 0.717052 0.581905 5.000000
-0.13579600 0.74897999 -1.61371505 86 102 53 1119.000000 0.191305 0.468293 0.112973 0.386763 0.355201 5.000000
-0.13573299 0.83451802 -1.62458801 16 21 1 1120.000000 0.144616 0.378797 0.079820 0.422644 0.423552 5.000000
-0.13566600 0.64557898 -1.64289796 44 46 8 1121.000000 0.081273 0.269720 0.045239 0.203360 0.516849 5.000000
-0.13564000 0.66842800 -1.62629998 101 100 38 1122.000000 0.130254 0.424938 0.296822 0.396991 -0.318516 5.000000
-0.13559601 0.90562099 -1.66706598 16 21 9 1123.000000 0.135869 0.309006 0.073714 0.228614 0.357086 5.000000
-0.13549501 0.69682598 -1.58529794 59 72 31 1124.000000 0.097308 0.315878 0.058659 0.269642 0.479095 5.000000
-0.13539401 0.67702699 -1.62668705 109 116 41 1125.000000 0.159260 0.394750 0.247104 0.375113 -0.241139 5.000000
-0.13530400 0.66088301 -1.64624798 80 93 37 1126.000000 0.134174 0.358308 0.057814 0.236759 0.546171 5.000000
-0.13524400 0.68722397 -1.66052997 85 92 39 1127.000000 0.170090 0.421475 0.146431 0.314355 0.141368 5.000000
-0.13512400 0.70857197 -1.60410905 35 52 16 1128.000000 0.126729 0.342919 0.062057 0.282000 0.493697 5.000000
-0.13510300 0.75478899 -1.61769402 74 88 42 1129.000000 0.200751 0.599799 0.091946 0.362349 0.588324 5.000000
-0.13506700 0.66701102 -1.62026405 63 66 2 1130.000000 0.109688 0.370363 0.098645 0.339957 0.299166 5.000000
-0.13505000 0.64569700 -1.62360299 49 70 18 1131.000000 0.122011 0.445785 0.068930 0.315538 0.573712 5.000000
-0.13500100 0.69571602 -1.61406302 61 65 13 1132.000000 0.134322 0.437016 0.061990 0.305767 0.609350 5.000000
-0.13483000 0.78311598 -1.62827694 129 111 51 1133.000000 0.175278 0.498949 0.109099 0.463154 0.409146 5.000000
-0.13483000 0.65411699 -1.63947999 72 59 3 1134.000000 0.116773 0.378485 0.084511 0.272864 0.394025 5.000000
-0.13482501 0.72886902 -1.61377001 128 136 53 1135.000000 0.234814 0.521546 0.073070 0.349154 0.622320 5.000000
-0.13472000 0.83008897 -1.63933599 101 99 39 1136.000000 0.151168 0.298521 0.089076 0.341597 0.236259 5.000000
-0.13453300 0.69803602 -1.59275401 30 44 5 1137.000000 0.100913 0.313431 0.049302 0.243392 0.550691 5.000000
-0.13446000 0.70034498 -1.64780402 102 106 22 1138.000000 0.135377 0.381082 0.135660 0.398355 0.128212 5.000000
-0.13441899 0.74745899 -1.60518897 81 65 38 1139.000000 0.169566 0.392957 0.096218 0.287605 0.345664 5.000000
-0.13440099 0.70277101 -1.62150002 79 100 57 1140.000000 0.123641 0.473031 0.116592 0.367481 0.343381 5.000000
-0.13432400 0.83248800 -1.64897597 36 29 11 1141.000000 0.174147 0.319655 0.107825 0.283634 0.164337 5.000000
-0.13431300 0.74253201 -1.62546098 120 109 37 1142.000000 0.315602 1.000000 0.095915 0.593116 0.795442 5.000000
-0.13419400 0.77418500 -1.60660303 126 137 55 1143.000000 0.161895 0.438398 0.150438 0.339922 0.148379 5.000000
-0.13414600 0.69146901 -1.62281203 58 77 12 1144.000000 0.163136 0.429094 0.161198 0.308916 0.091986 5.000000
-0.13404900 0.76996702 -1.61619496 104 72 41 1145.000000 0.255507 0.717966 0.125961 0.639055 0.529211 5.000000
-0.13397700 0.69450003 -1.65534997 79 85 26 1146.000000 0.137569 0.482057 0.073264 0.434124 0.584323 5.000000
-0.13396800 0.68053901 -1.61476898 121 125 60 1147.000000 0.176926 0.395230 0.057416 0.352581 0.594766 5.000000
-0.13393700 0.66727400 -1.64621103 42 47 6 1148.000000 0.102660 0.344824 0.050124 0.302691 0.587616 5.000000
-0.13389000 0.87165099 -1.62279999 56 66 20 1149.000000 0.113566 0.278621 0.060527 0.222763 0.402026 5.000000
-0.13373500 0.81945097 -1.64635801 69 89 4 1150.000000 0.190205 0.451355 0.109943 0.325017 0.349593 5.000000
-0.13365801 0.70336801 -1.62695003 42 51 24 1151.000000 0.158792 0.409296 0.148458 0.302010 0.115105 5.000000
-0.13363899 0.85870802 -1.62599099 93 67 36 1152.000000 0.107892 0.258600 0.059765 0.216889 0.370501 5.000000
-0.13359600 0.73376298 -1.61933100 29 37 6 1153.000000 0.357288 0.565858 0.107303 0.358148 0.485163 5.000000
-0.13358900 0.73825902 -1.60592401 31 43 20 1154.000000 0.192654 0.438065 0.052480 0.344298 0.675348 5.000000
-0.13356000 0.70760399 -1.59198701 26 43 11 1155.000000 0.112619 0.385936 0.056006 0.302562 0.594044 5.000000
-0.13351700 0.73633403 -1.62424302 104 99 25 1156.000000 0.292233 0.525352 0.095265 0.291486 0.505575 5.000000
-0.13347200 0.65931302 -1.64121199 50 42 12 1157.000000 0.141251 0.421418 0.100931 0.384628 0.358247 5.000000
-0.13344100 0.70791101 -1.61222994 40 58 20 1158.000000 0.114389 0.353050 0.078583 0.266776 0.394518 5.000000
-0.13329200 0.67279899 -1.62071395 51 71 2 1159.000000 0.147024 0.373941 0.133363 0.311193 0.127474 5.000000
-0.13328999 0.83235699 -1.62964296 98 62 43 1160.000000 0.157474 0.477699 0.095513 0.425389 0.454821 5.000000
-0.13322701 0.71074802 -1.63313198 33 48 17 1161.000000 0.192773 0.434927 0.095521 0.275616 0.404787 5.000000
-0.13308600 0.75151598 -1.63125896 63 78 31 1162.000000 0.336598 0.784379 0.132376 0.738403 0.550277 5.000000
-0.13304199 0.65236700 -1.61032104 81 85 12 1163.000000 0.293941 0.420116 0.118896 0.321692 0.264577 5.000000
-0.13303100 0.68310201 -1.62792504 92 104 37 1164.000000 0.250994 0.495803 0.295004 0.429980 -0.217433 5.000000
-0.13290600 0.71684599 -1.62929106 77 92 30 1165.000000 0.110595 0.487595 0.087172 0.322848 0.510440 5.000000
-0.13290299 0.69902402 -1.60895598 44 55 4 1166.000000 0.093713 0.411370 0.056000 0.282097 0.622992 5.000000
-0.13284400 0.72434902 -1.61075401 71 78 20 1167.000000 0.137585 0.447179 0.063038 0.308857 0.612974 5.000000
-0.13283300 0.65189898 -1.67333806 14 22 2 1168.000000 0.119090 0.297643 0.043438 0.235769 0.577915 5.000000
-0.13282999 0.77777898 -1.62644100 78 66 44 1169.000000 0.263238 0.588321 0.085629 0.460845 0.610679 5.000000
-0.13281600 0.69735497 -1.62079501 79 83 15 1170.000000 0.181373 0.490133 0.131096 0.383591 0.297119 5.000000
-0.13263600 0.76043099 -1.61890304 47 35 12 1171.000000 0.245712 0.684869 0.083283 0.449462 0.691499 5.000000
-0.13261600 0.78123999 -1.61434698 137 110 63 1172.000000 0.185920 0.456923 0.154149 0.429925 0.158306 5.000000
-0.13259600 0.82463801 -1.63842595 94 104 29 1173.000000 0.150879 0.453462 0.083988 0.427792 0.491430 5.000000
-0.13257401 0.68063998 -1.66088295 12 11 7 1174.000000 0.153968 0.406738 0.107777 0.260827 0.302205 5.000000
-0.13256800 0.68613702 -1.62319100 18 28 3 1175.000000 0.218598 0.405618 0.138914 0.370662 0.150889 5.000000
-0.13255499 0.81439400 -1.65103602 10 20 4 1176.000000 0.154975 0.452779 0.075825 0.354236 0.538720 5.000000
-0.13251901 0.74369502 -1.61417997 26 32 4 1177.000000 0.286444 0.516509 0.100355 0.462114 0.470954 5.000000
-0.13247100 0.64901400 -1.63880706 100 83 2 1178.000000 0.113972 0.286304 0.048300 0.271946 0.517214 5.000000
-0.13245299 0.75635600 -1.62683702 89 65 22 1179.000000 0.294758 0.731492 0.135675 0.569633 0.501543 5.000000
-0.13235199 0.69343501 -1.59015095 39 58 9 1180.000000 0.106919 0.292853 0.048006 0.248622 0.530303 5.000000
-0.13215899 0.69791502 -1.62756097 115 132 59 1181.000000 0.186085 0.426872 0.128830 0.329503 0.226747 5.000000
-0.13214800 0.68417698 -1.65134597 72 68 19 1182.000000 0.154986 0.372109 0.068906 0.234786 0.485774 5.000000
-0.13211299 0.70135498 -1.58592105 39 57 21 1183.000000 0.097440 0.318417 0.051001 0.272508 0.543945 5.000000
-0.13199100 0.68490702 -1.61030400 44 59 1 1184.000000 0.166864 0.398372 0.048495 0.315462 0.663829 5.000000
-0.13183101 0.75341499 -1.61038303 25 36 8 1185.000000 0.240912 0.507715 0.092541 0.375239 0.502196 5.000000
-0.13179199 0.70750499 -1.61862195 38 55 22 1186.000000 0.119135 0.430837 0.100204 0.340407 0.374290 5.000000
-0.13169999 0.74861699 -1.61744797 60 68 33 1187.000000 0.236665 0.412126 0.094243 0.382506 0.382778 5.000000
-0.13165900 0.81513798 -1.60116696 140 109 74 1188.000000 0.138274 0.463513 0.102246 0.418600 0.403432 5.000000
-0.13165700 0.66515899 -1.64123297 104 87 49 1189.000000 0.202628 0.336873 0.091202 0.299993 0.290030 5.000000
-0.13162600 0.70909101 -1.59767604 31 46 11 1190.000000 0.084120 0.342161 0.059930 0.332066 0.508348 5.000000
-0.13159700 0.65952200 -1.65441895 84 72 43 1191.000000 0.131500 0.382420 0.051652 0.269677 0.622188 5.000000
-0.13159400 0.71201998 -1.62476301 16 26 5 1192.000000 0.147880 0.440435 0.093854 0.355641 0.420687 5.000000
-0.13157500 0.68528998 -1.66407895 74 77 36 1193.000000 0.137097 0.376661 0.138956 0.295476 0.106354 5.000000
-0.13153499 0.67861599 -1.63127196 125 123 54 1194.000000 0.149822 0.416727 0.345557 0.456809 -0.431531 5.000000
-0.13141599 0.73288000 -1.60889697 63 70 22 1195.000000 0.299340 0.466385 0.070854 0.315835 0.583185 5.000000
-0.13133299 0.73602700 -1.61446297 32 41 3 1196.000000 0.369011 0.504580 0.086622 0.418542 0.530692 5.000000
-0.13133299 0.78930098 -1.63607597 143 118 64 1197.000000 0.163020 0.526426 0.114885 0.566902 0.410923 5.000000
-0.13133100 0.69834203 -1.63664997 45 27 13 1198.000000 0.112949 0.442654 0.206112 0.336416 -0.048284 5.000000
-0.13127200 0.82954597 -1.63475299 110 96 40 1199.000000 0.188505 0.511525 0.089417 0.457243 0.522530 5.000000
-0.13124301 0.64748400 -1.60864401 109 87 32 1200.000000 0.224882 0.385985 0.074802 0.302370 0.465216 5.000000
-0.13122401 0.72889203 -1.61793494 72 81 41 1201.000000 0.164476 0.453169 0.083719 0.301538 0.492646 5.000000
-0.13119100 0.67379999 -1.64286005 23 24 5 1202.000000 0.168072 0.370621 0.076348 0.319496 0.434371 5.000000
-0.13113201 0.69911700 -1.60227299 29 47 4 1203.000000 0.084570 0.339417 0.051021 0.266700 0.573264 5.000000
-0.13112700 0.82440901 -1.64503503 88 111 20 1204.000000 0.165640 0.528681 0.081743 0.420796 0.580180 5.000000
-0.13107800 0.83152002 -1.62249696 18 28 3 1205.000000 0.120634 0.378294 0.080339 0.262616 0.419591 5.000000
-0.13103300 0.67298198 -1.62753201 91 98 19 1206.000000 0.125689 0.357469 0.317696 0.395158 -0.467313 5.000000
-0.13089600 0.87072200 -1.62837505 81 71 31 1207.000000 0.095255 0.278752 0.058013 0.205320 0.422500 5.000000
-0.13088299 0.71042299 -1.60775006 24 38 6 1208.000000 0.103603 0.341341 0.053228 0.267616 0.558421 5.000000
-0.13087600 0.70375901 -1.64469099 101 78 54 1209.000000 0.133041 0.473140 0.248499 0.358843 -0.131164 5.000000
-0.13087501 0.73537201 -1.63230801 103 95 47 1210.000000 0.255801 0.536245 0.127834 0.331560 0.362895 5.000000
-0.13085601 0.66924399 -1.63159001 92 85 34 1211.000000 0.142317 0.489225 0.232140 0.427303 -0.064163 5.000000
-0.13081899 0.69110799 -1.62729704 38 52 11 1212.000000 0.239135 0.449311 0.229119 0.340481 -0.109374 5.000000
-0.13078199 0.74267203 -1.60411298 154 143 79 1213.000000 0.127004 0.413852 0.072515 0.359213 0.514899 5.000000
-0.13073200 0.68051201 -1.62005305 60 82 1 1214.000000 0.237946 0.380613 0.134473 0.296703 0.132901 5.000000
-0.13069101 0.79863000 -1.63377094 49 65 47 1215.000000 0.173400 0.479883 0.114600 0.460128 0.360997 5.000000
-0.13068099 0.68633401 -1.65729702 49 57 36 1216.000000 0.180480 0.368345 0.101069 0.263883 0.282521 5.000000
-0.13060600 0.65705401 -1.67156303 7 14 0 1217.000000 0.135960 0.387384 0.048762 0.281227 0.649778 5.000000
-0.13046201 0.65329301 -1.63029301 59 73 10 1218.000000 0.119102 0.413222 0.058656 0.284503 0.606389 5.000000
-0.13044000 0.74866903 -1.60102999 139 153 58 1219.000000 0.147470 0.411528 0.088696 0.364250 0.413649 5.000000
-0.13034301 0.70043200 -1.59554696 39 57 10 1220.000000 0.058089 0.283381 0.054399 0.263644 0.460343 5.000000
-0.13031100 0.73010600 -1.62618005 31 40 0 1221.000000 0.206037 0.459537 0.106779 0.339219 0.375511 5.000000
-0.13025300 0.64730102 -1.64560604 47 48 6 1222.000000 0.093930 0.296483 0.048197 0.262689 0.534360 5.000000
-0.13024800 0.69891798 -1.61403894 45 58 3 1223.000000 0.128216 0.464658 0.071464 0.346134 0.577694 5.000000
-0.13022700 0.87867802 -1.61552894 82 85 41 1224.000000 0.104304 0.286288 0.209941 0.221666 -0.326106 5.000000
-0.13004200 0.72298598 -1.63008595 80 94 18 1225.000000 0.122122 0.480297 0.080493 0.436388 0.540353 5.000000
-0.12998199 0.66616499 -1.62378395 33 47 1 1226.000000 0.117397 0.419571 0.088616 0.355097 0.424382 5.000000
-0.12995200 0.67928702 -1.65026903 92 96 55 1227.000000 0.209706 0.499945 0.103581 0.396258 0.437477 5.000000
-0.12988900 0.75411803 -1.62229002 88 91 61 1228.000000 0.237214 0.635533 0.115303 0.479019 0.509854 5.000000
-0.12986501 0.65987599 -1.63140595 54 72 2 1229.000000 0.126251 0.458691 0.074118 0.287042 0.555360 5.000000
-0.12986100 0.68566698 -1.61655402 47 64 1 1230.000000 0.174328 0.368195 0.066290 0.308107 0.498486 5.000000
-0.12970600 0.77499199 -1.61085200 99 106 37 1231.000000 0.203532 0.502396 0.116981 0.381068 0.375304 5.000000
-0.12960599 0.87346202 -1.61909103 86 71 57 1232.000000 0.109478 0.298060 0.098880 0.277660 0.175452 5.000000
-0.12945400 0.86379999 -1.63169098 53 34 10 1233.000000 0.110474 0.257920 0.067097 0.204518 0.310811 5.000000
-0.12943900 0.70636600 -1.63679600 30 21 7 1234.000000 0.172782 0.332549 0.113503 0.288077 0.156554 5.000000
-0.12941800 0.71146798 -1.61330497 22 37 5 1235.000000 0.125475 0.350304 0.069054 0.296558 0.454406 5.000000
-0.12933700 0.70220000 -1.63045800 59 74 30 1236.000000 0.193820 0.472187 0.168277 0.362579 0.123456 5.000000
-0.12922300 0.71195400 -1.63668096 66 77 42 1237.000000 0.098060 0.368857 0.125947 0.227648 0.154375 5.000000
-0.12918900 0.70323598 -1.59014595 34 55 15 1238.000000 0.059431 0.264626 0.052378 0.221992 0.444203 5.000000
-0.12917399 0.70713103 -1.62591696 48 64 20 1239.000000 0.155128 0.408452 0.124415 0.331223 0.221618 5.000000
-0.12914400 0.68748999 -1.63150501 67 75 28 1240.000000 0.164735 0.407138 0.269007 0.307002 -0.278981 5.000000
-0.12910500 0.82805198 -1.62936902 32 41 6 1241.000000 0.153112 0.506268 0.086357 0.370764 0.533801 5.000000
-0.12908100 0.86361003 -1.62415397 52 59 17 1242.000000 0.100988 0.270635 0.077971 0.209358 0.256445 5.000000
-0.12907900 0.69423097 -1.63312995 69 80 33 1243.000000 0.164878 0.376570 0.143231 0.386632 0.087275 5.000000
-0.12907501 0.76479900 -1.61870694 48 54 8 1244.000000 0.212129 0.617808 0.085001 0.568936 0.636704 5.000000
-0.12891901 0.65994900 -1.64453697 90 79 1 1245.000000 0.113976 0.379475 0.062447 0.309303 0.540010 5.000000
-0.12890001 0.86751997 -1.64067495 84 73 35 1246.000000 0.121578 0.237958 0.068096 0.231300 0.260829 5.000000
-0.12888101 0.71053100 -1.60248697 23 40 5 1247.000000 0.129128 0.372086 0.045771 0.281706 0.655791 5.000000
-0.12881300 0.69014901 -1.62137103 148 134 68 1248.000000 0.210669 0.405433 0.075979 0.299102 0.482680 5.000000
-0.12871800 0.86536998 -1.66445601 23 22 10 1249.000000 0.088222 0.278964 0.059546 0.302622 0.410493 5.000000
-0.12869599 0.68765801 -1.63813496 85 73 51 1250.000000 0.176211 0.535064 0.315111 0.297236 -0.213469 5.000000
-0.12867600 0.83637297 -1.63282299 51 48 19 1251.000000 0.111548 0.414266 0.118424 0.409764 0.258796 5.000000
-0.12859300 0.81640100 -1.60721099 88 97 57 1252.000000 0.143609 0.442465 0.110657 0.360584 0.334870 5.000000
-0.12858599 0.73786598 -1.60949302 87 89 37 1253.000000 0.242458 0.449672 0.058325 0.315895 0.646625 5.000000
-0.12856200 0.99729103 -1.66636300 81 57 33 1254.000000 0.253104 0.151235 0.149246 0.117494 -0.451017 5.000000
-0.12848701 0.87956500 -1.62069595 88 77 41 1255.000000 0.130021 0.308001 0.134400 0.279907 0.007251 5.000000
-0.12844200 0.75331098 -1.59804201 113 121 55 1256.000000 0.153505 0.501726 0.087129 0.347224 0.525090 5.000000
-0.12843899 0.68145001 -1.65617800 52 57 29 1257.000000 0.159720 0.387038 0.072896 0.347096 0.478960 5.000000
-0.12839000 0.65061897 -1.61467695 81 87 20 1258.000000 0.208203 0.443305 0.076245 0.315261 0.525761 5.000000
-0.12828700 0.93785602 -1.64061201 110 76 45 1259.000000 0.127163 0.244425 0.096535 0.268582 0.077754 5.000000
-0.12826601 0.87097698 -1.63384998 51 35 12 1260.000000 0.099091 0.289410 0.068856 0.244327 0.357641 5.000000
-0.12823400 0.75350302 -1.62942898 94 86 64 1261.000000 0.284104 0.752613 0.124871 0.700098 0.557635 5.000000
-0.12804800 0.78281897 -1.62891698 45 51 32 1262.000000 0.285522 0.568762 0.116565 0.516527 0.445362 5.000000
-0.12804499 0.65210903 -1.64009905 72 63 4 1263.000000 0.123364 0.324640 0.055050 0.307938 0.520513 5.000000
-0.12803601 0.64839602 -1.63509202 53 47 13 1264.000000 0.127713 0.383685 0.061285 0.316994 0.553461 5.000000
-0.12794800 0.81816101 -1.64838803 13 27 0 1265.000000 0.187649 0.462951 0.084481 0.396961 0.499155 5.000000
-0.12794600 0.69951999 -1.64180696 118 99 66 1266.000000 0.116656 0.404174 0.235511 0.330175 -0.194274 5.000000
-0.12792800 0.71535599 -1.62736499 31 49 7 1267.000000 0.114157 0.395201 0.068916 0.251202 0.515544 5.000000
-0.12792800 0.70190603 -1.60952699 27 43 1 1268.000000 0.088930 0.376338 0.057844 0.398261 0.569015 5.000000
-0.12785400 0.66326898 -1.65706098 86 73 47 1269.000000 0.106777 0.420046 0.046166 0.270210 0.703517 5.000000
-0.12784199 0.87568098 -1.64153898 55 56 23 1270.000000 0.111459 0.260185 0.069592 0.216234 0.296357 5.000000
-0.12782300 0.65263402 -1.64940798 29 36 4 1271.000000 0.110229 0.325777 0.057972 0.300873 0.499420 5.000000
-0.12781000 0.87317199 -1.62436795 76 77 38 1272.000000 0.122509 0.298695 0.078004 0.232560 0.309373 5.000000
-0.12780100 0.70623100 -1.59468603 33 52 14 1273.000000 0.090045 0.347918 0.049541 0.276522 0.596297 5.000000
-0.12779300 0.81904000 -1.60021400 96 79 54 1274.000000 0.157691 0.422973 0.109632 0.406399 0.314706 5.000000
-0.12761600 0.82426703 -1.63594604 28 29 3 1275.000000 0.183950 0.572543 0.068138 0.375805 0.691985 5.000000
-0.12757000 0.73733699 -1.62765002 105 116 25 1276.000000 0.228434 0.482528 0.097478 0.409716 0.449793 5.000000
-0.12754899 0.74078101 -1.63769102 121 126 60 1277.000000 0.303103 0.785616 0.125136 0.467474 0.578226 5.000000
-0.12749100 0.74831599 -1.62125897 69 78 34 1278.000000 0.261769 0.529713 0.109554 0.488605 0.439403 5.000000
-0.12734300 0.70907998 -1.63198495 22 30 8 1279.000000 0.167509 0.462704 0.158924 0.347961 0.146961 5.000000
-0.12733100 0.75365800 -1.60339701 50 72 33 1280.000000 0.198639 0.469294 0.150828 0.356247 0.187871 5.000000
-0.12731899 0.67470002 -1.62361205 52 71 2 1281.000000 0.138137 0.364898 0.195219 0.262798 -0.132465 5.000000
-0.12728199 0.68458599 -1.62373304 60 82 1 1282.000000 0.214257 0.422513 0.121231 0.327479 0.256557 5.000000
-0.12727800 0.80959398 -1.61748302 90 119 27 1283.000000 0.136289 0.410020 0.107529 0.348028 0.308036 5.000000
-0.12724400 0.79408097 -1.63682103 150 163 54 1284.000000 0.201116 0.531773 0.136532 0.642380 0.320867 5.000000
-0.12715900 0.70985001 -1.62151694 20 35 3 1285.000000 0.096591 0.409074 0.103734 0.290709 0.326754 5.000000
-0.12705800 0.69566703 -1.62491095 52 73 9 1286.000000 0.238971 0.456252 0.143140 0.343848 0.202882 5.000000
-0.12702900 0.67397499 -1.63184905 105 106 18 1287.000000 0.122355 0.378414 0.250551 0.308722 -0.276431 5.000000
-0.12686600 0.65431100 -1.63448095 92 104 27 1288.000000 0.118324 0.356332 0.066579 0.283451 0.480232 5.000000
-0.12680000 0.87674302 -1.64805305 99 88 35 1289.000000 0.113017 0.228657 0.062967 0.211633 0.281150 5.000000
-0.12679900 0.93401402 -1.64958298 134 103 64 1290.000000 0.117186 0.168942 0.090481 0.164629 -0.084449 5.000000
-0.12678599 0.68911803 -1.61313999 40 57 0 1291.000000 0.124028 0.386413 0.042458 0.284541 0.698003 5.000000
-0.12678300 0.73022902 -1.63089204 132 128 68 1292.000000 0.163919 0.490499 0.075324 0.324737 0.580454 5.000000
-0.12675899 0.82021898 -1.64298105 92 93 18 1293.000000 0.228411 0.573666 0.092557 0.424961 0.563539 5.000000
-0.12670800 0.79017198 -1.63229203 131 128 59 1294.000000 0.177519 0.469609 0.126737 0.464790 0.291918 5.000000
-0.12653300 0.64973700 -1.62573898 49 69 7 1295.000000 0.126951 0.437072 0.064170 0.344693 0.595034 5.000000
-0.12645900 0.70117199 -1.63506603 74 85 45 1296.000000 0.180892 0.461385 0.228696 0.367279 -0.091365 5.000000
-0.12645900 0.87513798 -1.61372304 90 87 46 1297.000000 0.118040 0.342195 0.248205 0.297138 -0.331109 5.000000
-0.12634100 0.70077699 -1.60021806 49 67 17 1298.000000 0.101750 0.347765 0.055745 0.299870 0.547676 5.000000
-0.12633300 0.95080203 -1.63597000 120 83 47 1299.000000 0.149518 0.172274 0.116056 0.210068 -0.227767 5.000000
-0.12629600 0.65782398 -1.65122294 49 51 1 1300.000000 0.121339 0.414348 0.071986 0.300716 0.518867 5.000000
-0.12628201 0.68085498 -1.63552201 51 55 21 1301.000000 0.125308 0.423037 0.333538 0.421544 -0.399065 5.000000
-0.12625600 0.69630003 -1.63762295 86 81 42 1302.000000 0.191913 0.409256 0.255103 0.399314 -0.240134 5.000000
-0.12625501 0.66865999 -1.62752104 31 42 11 1303.000000 0.093604 0.396466 0.120639 0.364192 0.222484 5.000000
-0.12624399 0.75209302 -1.60900795 96 109 42 1304.000000 0.201023 0.451454 0.120419 0.371083 0.298613 5.000000
-0.12606201 0.69956702 -1.58463395 100 110 32 1305.000000 0.099780 0.392200 0.064584 0.321181 0.541022 5.000000
-0.12604000 0.75718999 -1.59484100 116 122 56 1306.000000 0.124504 0.489151 0.112393 0.386514 0.382268 5.000000
-0.12585901 0.71352398 -1.60700095 19 35 3 1307.000000 0.159356 0.370156 0.056251 0.270160 0.573012 5.000000
-0.12568700 0.94272602 -1.64016294 75 44 21 1308.000000 0.144686 0.249036 0.107898 0.274179 0.020819 5.000000
-0.12560700 0.66370302 -1.64689600 84 71 1 1309.000000 0.144140 0.365499 0.070413 0.304837 0.466561 5.000000
-0.12548900 0.86916298 -1.62857199 65 71 16 1310.000000 0.128653 0.310041 0.064749 0.237292 0.423518 5.000000
-0.12546800 0.81471997 -1.65246904 4 14 0 1311.000000 0.142992 0.435312 0.122061 0.396208 0.269854 5.000000
-0.12538600 0.78101099 -1.62417901 17 26 7 1312.000000 0.305722 0.677706 0.118403 0.663693 0.529988 5.000000
-0.12537000 0.66355801 -1.63329804 75 87 2 1313.000000 0.094163 0.464874 0.077811 0.292584 0.539849 5.000000
-0.12535100 0.64978600 -1.64531803 83 61 6 1314.000000 0.102263 0.332662 0.046694 0.289892 0.599426 5.000000
-0.12533100 0.81597698 -1.61168802 55 69 34 1315.000000 0.131113 0.421448 0.103885 0.363768 0.342559 5.000000
-0.12532800 0.67939001 -1.60016799 37 55 1 1316.000000 0.105278 0.449689 0.047494 0.369172 0.721583 5.000000
-0.12528400 0.74801701 -1.59904504 70 70 21 1317.000000 0.118756 0.433280 0.073173 0.358899 0.533368 5.000000
-0.12527600 0.68929201 -1.62603402 57 87 2 1318.000000 0.184271 0.461280 0.121833 0.370643 0.304281 5.000000
-0.12525600 0.76121902 -1.61385906 85 100 21 1319.000000 0.231851 0.527947 0.120139 0.439335 0.388371 5.000000
-0.12524800 0.79327101 -1.62580597 76 86 50 1320.000000 0.193621 0.583032 0.090182 0.442004 0.583341 5.000000
-0.12523299 0.88108200 -1.62625897 56 70 24 1321.000000 0.121885 0.290554 0.090632 0.241986 0.211416 5.000000
-0.12516400 0.71589100 -1.63808501 103 119 62 1322.000000 0.086623 0.405074 0.090673 0.206000 0.393765 5.000000
-0.12503700 0.71511799 -1.61234295 25 43 1 1323.000000 0.122114 0.372371 0.054693 0.279784 0.587348 5.000000
-0.12502800 0.70231301 -1.61761403 40 57 1 1324.000000 0.102160 0.412291 0.061681 0.273485 0.584519 5.000000
-0.12498800 0.81244802 -1.60446298 100 88 55 1325.000000 0.134385 0.518025 0.111699 0.440499 0.417106 5.000000
-0.12494100 0.71293801 -1.61734498 23 39 2 1326.000000 0.102922 0.356280 0.058237 0.262050 0.540346 5.000000
-0.12486600 0.67706198 -1.64535797 163 124 63 1327.000000 0.204593 0.389263 0.079889 0.305219 0.437321 5.000000
-0.12483900 0.82222700 -1.60706794 20 27 11 1328.000000 0.135870 0.399470 0.096208 0.336528 0.354748 5.000000
-0.12483300 0.70855999 -1.59888399 27 44 5 1329.000000 0.078480 0.314792 0.037942 0.256269 0.651817 5.000000
-0.12473600 0.68358898 -1.61196196 46 65 1 1330.000000 0.129500 0.390960 0.059958 0.308635 0.571680 5.000000
-0.12471900 0.71056801 -1.62700498 24 38 6 1331.000000 0.165078 0.439060 0.114072 0.306894 0.313496 5.000000
-0.12449700 0.77420503 -1.61467600 31 40 10 1332.000000 0.186396 0.471566 0.080862 0.380429 0.529144 5.000000
-0.12447200 0.73632199 -1.63668501 136 132 70 1333.000000 0.209436 0.597780 0.127671 0.487698 0.424238 5.000000
-0.12435300 0.72517800 -1.60350597 33 37 5 1334.000000 0.142110 0.462850 0.042607 0.310775 0.768113 5.000000
-0.12415800 0.78525501 -1.63211703 21 27 7 1335.000000 0.197480 0.488185 0.129084 0.365886 0.303736 5.000000
-0.12414000 0.87988400 -1.65410197 77 71 22 1336.000000 0.114043 0.289645 0.078974 0.253026 0.286175 5.000000
-0.12410000 0.72981203 -1.61432195 34 49 4 1337.000000 0.174847 0.522945 0.062347 0.370956 0.686813 5.000000
-0.12405100 0.75240898 -1.62589300 42 43 18 1338.000000 0.281320 0.525336 0.112452 0.475058 0.421183 5.000000
-0.12393400 0.65340000 -1.62081206 71 78 22 1339.000000 0.217463 0.415950 0.067540 0.325120 0.549523 5.000000
-0.12389200 0.70901102 -1.63669097 33 33 7 1340.000000 0.152896 0.399971 0.130283 0.325629 0.181675 5.000000
-0.12381300 0.69142699 -1.63918698 35 36 14 1341.000000 0.203190 0.562508 0.475386 0.420230 -0.459299 5.000000
-0.12379100 0.69736201 -1.63110697 37 52 6 1342.000000 0.164967 0.513836 0.091766 0.334561 0.512388 5.000000
-0.12376600 0.75161302 -1.59440804 125 109 53 1343.000000 0.139069 0.464817 0.096521 0.421333 0.434986 5.000000
-0.12375900 0.70422298 -1.64040196 46 27 17 1344.000000 0.123771 0.382203 0.186018 0.337511 -0.072032 5.000000
-0.12369100 0.75995803 -1.59019899 53 72 17 1345.000000 0.124958 0.480901 0.108506 0.348510 0.391883 5.000000
-0.12360600 0.78675801 -1.62427700 126 97 65 1346.000000 0.223720 0.549577 0.114831 0.419397 0.434651 5.000000
-0.12356900 0.67592800 -1.63677895 91 93 34 1347.000000 0.129329 0.497232 0.274563 0.415222 -0.166891 5.000000
-0.12355600 0.80685002 -1.61344194 93 74 38 1348.000000 0.125329 0.483285 0.127032 0.446131 0.307126 5.000000
-0.12354600 0.67328298 -1.59717000 103 129 36 1349.000000 0.121070 0.513106 0.062990 0.369263 0.674691 5.000000
-0.12351600 0.70538300 -1.61316895 28 46 1 1350.000000 0.066791 0.407033 0.071125 0.316835 0.515611 5.000000
-0.12348800 0.70248997 -1.60472703 31 49 4 1351.000000 0.087932 0.345019 0.061615 0.361312 0.499930 5.000000
-0.12347000 0.82498002 -1.64016402 13 18 1 1352.000000 0.172694 0.558442 0.070151 0.446921 0.669787 5.000000
-0.12340800 0.68440503 -1.60660303 64 85 14 1353.000000 0.132274 0.456070 0.056949 0.365226 0.662046 5.000000
-0.12340400 0.74109799 -1.62659204 83 104 26 1354.000000 0.304417 0.625032 0.108036 0.493857 0.533293 5.000000
-0.12337100 0.71841103 -1.60351801 122 141 73 1355.000000 0.150539 0.494127 0.057772 0.290203 0.691120 5.000000
-0.12336900 0.68359900 -1.63962805 94 96 49 1356.000000 0.215075 0.444017 0.389636 0.462298 -0.472241 5.000000
-0.12329300 0.88119698 -1.64486301 65 64 27 1357.000000 0.088949 0.265722 0.065080 0.182362 0.341946 5.000000
-0.12329000 0.66249698 -1.64037204 128 128 49 1358.000000 0.192480 0.413144 0.123015 0.320265 0.234968 5.000000
-0.12327800 0.71972698 -1.63066399 128 127 73 1359.000000 0.196821 0.656162 0.064319 0.366097 0.769086 5.000000
-0.12326400 0.94591302 -1.63596404 116 86 63 1360.000000 0.154566 0.293003 0.131121 0.265440 -0.006602 5.000000
-0.12319600 0.77560902 -1.60912001 68 63 12 1361.000000 0.184926 0.369561 0.106853 0.296837 0.252734 5.000000
-0.12313800 0.87354702 -1.63702798 19 24 4 1362.000000 0.097713 0.247689 0.061800 0.253874 0.331883 5.000000
-0.12311300 0.72545397 -1.61115801 110 128 61 1363.000000 0.174587 0.539862 0.048498 0.340959 0.786174 5.000000
-0.12307500 0.93739003 -1.64720702 63 40 18 1364.000000 0.121257 0.250274 0.103935 0.245094 0.046510 5.000000
-0.12306800 0.69229603 -1.62156105 55 75 1 1365.000000 0.159892 0.382515 0.049106 0.319671 0.641661 5.000000
-0.12306600 0.77744597 -1.62029696 112 114 46 1366.000000 0.155645 0.497651 0.104859 0.435711 0.428621 5.000000
-0.12302700 0.86647201 -1.66471398 19 18 7 1367.000000 0.088655 0.310063 0.060649 0.244662 0.454585 5.000000
-0.12302700 0.65449798 -1.64021003 69 74 32 1368.000000 0.155810 0.354150 0.057670 0.346706 0.541723 5.000000
-0.12292600 0.75643301 -1.63032901 80 71 37 1369.000000 0.237926 0.631636 0.113718 0.542544 0.513544 5.000000
-0.12279700 0.81231701 -1.61513495 87 89 55 1370.000000 0.155197 0.437463 0.124837 0.399575 0.259612 5.000000
-0.12252500 0.80815101 -1.60684395 114 93 56 1371.000000 0.148237 0.578993 0.124741 0.532713 0.419124 5.000000
-0.12251500 0.84911299 -1.63659298 9 20 1 1372.000000 0.127853 0.349216 0.094069 0.294109 0.292831 5.000000
-0.12240700 0.70331901 -1.62319195 49 65 4 1373.000000 0.118616 0.416172 0.084256 0.361663 0.445587 5.000000
-0.12240400 0.65300298 -1.65162897 54 60 14 1374.000000 0.101340 0.307202 0.054618 0.222378 0.497571 5.000000
-0.12235900 0.65145499 -1.61074400 63 94 1 1375.000000 0.197434 0.382273 0.059031 0.289962 0.567755 5.000000
-0.12232600 0.88576400 -1.64892197 43 60 5 1376.000000 0.119114 0.257107 0.062114 0.182857 0.348466 5.000000
-0.12227100 0.65963900 -1.65791500 22 26 3 1377.000000 0.095735 0.289685 0.042289 0.260658 0.576228 5.000000
-0.12225600 0.66831601 -1.63433003 104 98 40 1378.000000 0.131454 0.517664 0.106041 0.344809 0.443982 5.000000
-0.12224000 0.71908897 -1.60902297 28 44 3 1379.000000 0.152190 0.443997 0.061152 0.363991 0.622121 5.000000
-0.12220800 0.77909100 -1.63247299 116 98 57 1380.000000 0.294474 0.611605 0.099151 0.521577 0.563229 5.000000
-0.12219800 0.68767703 -1.61718798 55 72 1 1381.000000 0.140342 0.403178 0.041913 0.275946 0.719487 5.000000
-0.12211000 0.71434402 -1.62262797 24 42 0 1382.000000 0.148603 0.418470 0.074625 0.311798 0.507088 5.000000
-0.12204800 0.74325198 -1.61668897 22 32 1 1383.000000 0.264862 0.454645 0.055863 0.402255 0.667997 5.000000
-0.12198200 0.71878397 -1.61549997 23 38 4 1384.000000 0.141145 0.375168 0.055487 0.278836 0.584881 5.000000
-0.12196100 0.80478698 -1.61943603 127 108 54 1385.000000 0.117357 0.449478 0.152359 0.413332 0.155606 5.000000
-0.12194600 0.79837900 -1.62549198 108 118 56 1386.000000 0.138360 0.555451 0.092731 0.472388 0.546663 5.000000
-0.12192500 0.66473103 -1.66473699 80 85 36 1387.000000 0.103599 0.276339 0.046213 0.199561 0.519232 5.000000
-0.12182800 0.67390800 -1.62824702 33 47 2 1388.000000 0.169624 0.474634 0.179917 0.347686 0.084064 5.000000
-0.12178400 0.68631202 -1.64454603 54 40 17 1389.000000 0.207425 0.446244 0.234497 0.348473 -0.129255 5.000000
-0.12176600 0.76056099 -1.58403802 96 90 34 1390.000000 0.142189 0.474547 0.096010 0.382294 0.448696 5.000000
-0.12173700 0.75459498 -1.58927500 119 103 44 1391.000000 0.140899 0.450506 0.077808 0.400696 0.524347 5.000000
-0.12164000 0.65633303 -1.63487101 97 108 48 1392.000000 0.129380 0.486762 0.107340 0.332703 0.404291 5.000000
-0.12162400 0.70382202 -1.59835100 48 56 12 1393.000000 0.111468 0.382964 0.064160 0.307741 0.532459 5.000000
-0.12159900 0.86917502 -1.63244605 34 35 14 1394.000000 0.110784 0.281747 0.080613 0.195538 0.260009 5.000000
-0.12154500 0.81983501 -1.64859700 60 73 1 1395.000000 0.228782 0.562926 0.083013 0.423926 0.603354 5.000000
-0.12149200 0.71055299 -1.60408604 25 43 2 1396.000000 0.122217 0.382670 0.060452 0.303685 0.558101 5.000000
-0.12147300 0.66164201 -1.65023398 145 110 40 1397.000000 0.090700 0.295627 0.032610 0.255428 0.676580 5.000000
-0.12136700 0.88364601 -1.65779805 33 39 5 1398.000000 0.099455 0.267330 0.081165 0.227645 0.227645 5.000000
-0.12134100 0.71008098 -1.63146603 23 37 4 1399.000000 0.124922 0.383040 0.103431 0.330819 0.291521 5.000000
-0.12116200 0.76452601 -1.61550796 106 128 45 1400.000000 0.202948 0.376616 0.087107 0.308642 0.375626 5.000000
-0.12113300 0.69971502 -1.58795297 41 66 2 1401.000000 0.095044 0.452483 0.053401 0.304787 0.682730 5.000000
-0.12108000 0.73869002 -1.63271296 35 40 5 1402.000000 0.203604 0.552468 0.100003 0.398810 0.507717 5.000000
-0.12103500 0.86343598 -1.62727296 54 55 20 1403.000000 0.096152 0.308414 0.086013 0.231881 0.273743 5.000000
-0.12103400 0.67826998 -1.64101505 140 131 55 1404.000000 0.122263 0.457173 0.269436 0.366454 -0.207541 5.000000
-0.12091900 0.77883500 -1.61489499 56 55 0 1405.000000 0.152468 0.410381 0.089331 0.368764 0.408481 5.000000
-0.12091700 0.67150903 -1.65221000 45 41 17 1406.000000 0.202273 0.432661 0.061942 0.298546 0.605069 5.000000
-0.12091400 0.80560601 -1.62871003 80 93 53 1407.000000 0.188459 0.630690 0.168057 0.556850 0.299568 5.000000
-0.12086000 0.86842501 -1.61439896 96 89 42 1408.000000 0.101095 0.365934 0.144853 0.317520 0.062935 5.000000
-0.12079000 0.81780899 -1.63865495 72 73 26 1409.000000 0.203764 0.450782 0.087613 0.307683 0.467719 5.000000
-0.12078600 0.80970502 -1.62386501 107 120 60 1410.000000 0.137726 0.504897 0.166733 0.443419 0.170255 5.000000
-0.12074200 0.73151898 -1.61977196 24 40 6 1411.000000 0.194755 0.523540 0.088564 0.422293 0.538712 5.000000
-0.12072400 0.87663400 -1.64645100 53 46 15 1412.000000 0.095038 0.235948 0.073595 0.244066 0.214354 5.000000
-0.12057300 0.94167399 -1.64366198 51 45 26 1413.000000 0.105094 0.281222 0.111275 0.271115 0.071534 5.000000
-0.12040300 0.68635899 -1.65228403 158 126 63 1414.000000 0.163879 0.446602 0.102596 0.369720 0.381330 5.000000
-0.12032800 0.79235899 -1.63765502 61 55 20 1415.000000 0.213340 0.513203 0.112604 0.413708 0.407696 5.000000
-0.12026000 0.72425401 -1.62117302 8 14 2 1416.000000 0.186748 0.482353 0.052167 0.343400 0.717778 5.000000
-0.12024500 0.65691602 -1.61433899 50 79 2 1417.000000 0.302597 0.395038 0.066273 0.317723 0.533031 5.000000
-0.12020900 0.68887800 -1.63050902 52 72 2 1418.000000 0.164142 0.458389 0.190737 0.306284 0.024583 5.000000
-0.12015500 0.67637998 -1.61961806 53 63 15 1419.000000 0.248579 0.437294 0.100744 0.345246 0.379555 5.000000
-0.12011300 0.72676402 -1.60671794 16 27 3 1420.000000 0.145109 0.427218 0.043808 0.388323 0.728040 5.000000
-0.12006900 0.70685798 -1.61813903 38 56 3 1421.000000 0.102380 0.389477 0.070839 0.303132 0.495603 5.000000
-0.11996100 0.93403500 -1.65369701 66 46 22 1422.000000 0.115034 0.207231 0.069903 0.194603 0.173789 5.000000
-0.11995600 0.90623897 -1.67388296 14 19 7 1423.000000 0.143471 0.314086 0.068117 0.309997 0.405386 5.000000
-0.11990500 0.80146599 -1.64424598 27 37 12 1424.000000 0.225917 0.611960 0.100278 0.519981 0.558223 5.000000
-0.11987700 0.80651402 -1.63430095 128 129 58 1425.000000 0.189915 0.490895 0.161242 0.511593 0.173929 5.000000
-0.11986900 0.84342003 -1.65061903 47 35 12 1426.000000 0.141190 0.380482 0.120291 0.287667 0.200213 5.000000
-0.11984100 0.68033397 -1.60292006 118 138 27 1427.000000 0.110581 0.489403 0.053295 0.274742 0.716235 5.000000
-0.11981600 0.81247002 -1.63613296 57 42 16 1428.000000 0.247095 0.329871 0.104811 0.370820 0.199079 5.000000
-0.11978700 0.72062600 -1.63658702 40 50 26 1429.000000 0.146349 0.366289 0.081776 0.258758 0.393582 5.000000
-0.11973000 0.67364401 -1.59314501 60 89 16 1430.000000 0.129717 0.451572 0.059021 0.355185 0.643848 5.000000
-0.11966100 0.80115402 -1.63557804 97 115 53 1431.000000 0.188137 0.646630 0.100926 0.578297 0.582461 5.000000
-0.11963900 0.68610197 -1.61231804 113 127 36 1432.000000 0.114528 0.432218 0.052035 0.305597 0.672756 5.000000
-0.11963000 0.67695999 -1.56793201 52 79 25 1433.000000 0.192400 0.531377 0.076215 0.414062 0.613150 5.000000
-0.11953300 0.70813602 -1.64228106 65 49 22 1434.000000 0.125722 0.392343 0.126675 0.248389 0.187256 5.000000
-0.11952500 0.81409502 -1.62080598 13 18 2 1435.000000 0.139698 0.402028 0.115041 0.365970 0.258331 5.000000
-0.11948800 0.66318500 -1.63632596 95 92 42 1436.000000 0.092992 0.447627 0.087588 0.293795 0.464211 5.000000
-0.11939000 0.67283499 -1.64075696 215 184 33 1437.000000 0.147742 0.462175 0.229276 0.381718 -0.091977 5.000000
-0.11937600 0.82450199 -1.64515996 20 29 2 1438.000000 0.219736 0.584433 0.083125 0.483979 0.620425 5.000000
-0.11934300 0.70569402 -1.60865104 36 55 3 1439.000000 0.091041 0.421601 0.064051 0.313309 0.578985 5.000000
-0.11930700 0.77096897 -1.61870801 88 63 46 1440.000000 0.264371 0.536078 0.097141 0.468632 0.506437 5.000000
-0.11927000 0.78172702 -1.62618101 39 38 15 1441.000000 0.190033 0.521847 0.142111 0.533107 0.286677 5.000000
-0.11920100 0.71834397 -1.62517202 27 44 6 1442.000000 0.174849 0.462648 0.063157 0.329075 0.627689 5.000000
-0.11916100 0.88187802 -1.65278804 32 39 13 1443.000000 0.087135 0.181347 0.059945 0.163280 0.188057 5.000000
-0.11914300 0.77989602 -1.60927999 143 150 58 1444.000000 0.188019 0.509550 0.112295 0.326303 0.405249 5.000000
-0.11909800 0.86729997 -1.61974096 85 89 40 1445.000000 0.100849 0.366024 0.158789 0.317702 0.004508 5.000000
-0.11904100 0.72561699 -1.63195896 1 2 0 1446.000000 0.146061 0.499371 0.082610 0.421601 0.547607 5.000000
-0.11903500 0.68748301 -1.67097604 38 39 8 1447.000000 0.107577 0.325737 0.112280 0.245418 0.151050 5.000000
-0.11899500 0.67602402 -1.59896898 58 88 16 1448.000000 0.097692 0.487689 0.053987 0.305803 0.710217 5.000000
-0.11895300 0.79993898 -1.63015199 112 111 54 1449.000000 0.162942 0.819855 0.124237 0.608108 0.602708 5.000000
-0.11893200 0.82063401 -1.56332898 103 96 53 1450.000000 0.114847 0.332892 0.085056 0.295326 0.321557 5.000000
-0.11889700 0.65065598 -1.67177701 58 65 14 1451.000000 0.125043 0.354850 0.044528 0.223428 0.645544 5.000000
-0.11889500 0.68765497 -1.63567996 51 71 4 1452.000000 0.170144 0.386073 0.250076 0.345129 -0.262862 5.000000
-0.11883600 0.72788000 -1.61373997 44 66 10 1453.000000 0.150093 0.448928 0.041964 0.256730 0.761171 5.000000
-0.11880800 0.68797398 -1.62508094 115 128 35 1454.000000 0.261713 0.500820 0.069446 0.320333 0.624887 5.000000
-0.11879600 0.93649000 -1.64342594 95 74 47 1455.000000 0.132597 0.336310 0.098464 0.308855 0.246109 5.000000
-0.11872200 0.66809303 -1.55444300 115 111 64 1456.000000 0.193673 0.473663 0.079747 0.392595 0.537779 5.000000
-0.11863300 0.69947398 -1.59602296 97 124 40 1457.000000 0.114882 0.374687 0.064914 0.332466 0.516621 5.000000
-0.11862100 0.82813299 -1.64020801 22 24 2 1458.000000 0.163490 0.512057 0.087164 0.433048 0.535115 5.000000
-0.11853600 0.81078601 -1.63026798 69 81 42 1459.000000 0.187275 0.584878 0.131116 0.504043 0.397690 5.000000
-0.11847900 0.67766899 -1.63465798 30 43 1 1460.000000 0.157113 0.447001 0.222638 0.437753 -0.093436 5.000000
-0.11835900 0.70899701 -1.59022105 116 119 21 1461.000000 0.066442 0.401893 0.045359 0.240771 0.691417 5.000000
-0.11831600 0.70826203 -1.59563005 127 129 34 1462.000000 0.106322 0.335212 0.044268 0.264623 0.623108 5.000000
-0.11827400 0.79360801 -1.62645102 91 92 52 1463.000000 0.210112 0.599455 0.101934 0.388708 0.540094 5.000000
-0.11823100 0.80842900 -1.61444795 128 115 48 1464.000000 0.123911 0.500959 0.129721 0.477657 0.315793 5.000000
-0.11820700 0.80250400 -1.62310004 121 108 55 1465.000000 0.171543 0.528042 0.163099 0.487711 0.211110 5.000000
-0.11813200 0.84225601 -1.64159405 31 27 12 1466.000000 0.183963 0.448511 0.096829 0.433479 0.414228 5.000000
-0.11811000 0.88902199 -1.65024495 39 56 2 1467.000000 0.095247 0.298749 0.062768 0.186230 0.419718 5.000000
-0.11810700 0.79768503 -1.63967800 157 160 71 1468.000000 0.194650 0.677551 0.157165 0.566701 0.380110 5.000000
-0.11801100 0.79492003 -1.63238704 117 135 61 1469.000000 0.307410 0.717962 0.111541 0.626300 0.587607 5.000000
-0.11798200 0.68083000 -1.57408297 58 78 33 1470.000000 0.194417 0.573106 0.070886 0.419920 0.677078 5.000000
-0.11795300 0.70712000 -1.60142601 43 59 7 1471.000000 0.077002 0.359660 0.053636 0.292578 0.579410 5.000000
-0.11795100 0.78378701 -1.63129902 12 19 4 1472.000000 0.297357 0.544470 0.096863 0.530873 0.515789 5.000000
-0.11793000 0.81075698 -1.60871303 124 101 56 1473.000000 0.112265 0.543490 0.097514 0.414786 0.511613 5.000000
-0.11791000 0.79719001 -1.62181604 103 114 55 1474.000000 0.190152 0.583941 0.120408 0.525692 0.442587 5.000000
-0.11783300 0.65813398 -1.66242695 73 75 12 1475.000000 0.120115 0.383607 0.069150 0.318906 0.499274 5.000000
-0.11779500 0.78721100 -1.63613498 53 60 31 1476.000000 0.204034 0.424304 0.048749 0.368404 0.688602 5.000000
-0.11779300 0.75740999 -1.58622599 118 106 39 1477.000000 0.155535 0.481982 0.093194 0.412310 0.471849 5.000000
-0.11768500 0.66617799 -1.54866695 37 41 15 1478.000000 0.197531 0.460011 0.068301 0.360633 0.592486 5.000000
-0.11763700 0.72200203 -1.60478699 137 138 69 1479.000000 0.156391 0.477250 0.048075 0.304591 0.741319 5.000000
-0.11761700 0.65312499 -1.60012102 69 92 24 1480.000000 0.194928 0.470978 0.045109 0.320483 0.756867 5.000000
-0.11753900 0.68276697 -1.64437699 96 88 36 1481.000000 0.193224 0.493525 0.315841 0.389712 -0.266661 5.000000
-0.11752600 0.66257697 -1.54192305 135 119 82 1482.000000 0.182644 0.455341 0.049557 0.354421 0.712056 5.000000
-0.11752600 0.70692098 -1.62381303 40 58 1 1483.000000 0.159775 0.488909 0.094090 0.424025 0.474517 5.000000
-0.11748100 0.67986101 -1.60812294 91 123 34 1484.000000 0.136577 0.481835 0.049598 0.377261 0.734691 5.000000
-0.11747100 0.74239898 -1.62415397 49 42 6 1485.000000 0.277248 0.503272 0.098171 0.452815 0.468402 5.000000
-0.11745400 0.65162098 -1.63789403 76 89 48 1486.000000 0.115343 0.335576 0.053844 0.326030 0.545643 5.000000
-0.11741000 0.73205501 -1.62427104 86 112 48 1487.000000 0.198489 0.512442 0.104908 0.361917 0.444111 5.000000
-0.11738300 0.69009000 -1.61956298 116 125 21 1488.000000 0.149522 0.438901 0.034753 0.304575 0.807875 5.000000
-0.11737100 0.75395000 -1.63262701 85 86 31 1489.000000 0.317631 0.668215 0.100750 0.609454 0.599238 5.000000
-0.11736700 0.76372403 -1.58673406 75 79 36 1490.000000 0.126839 0.492804 0.117107 0.356435 0.363940 5.000000
-0.11727400 0.65720499 -1.58524203 58 74 9 1491.000000 0.127639 0.507883 0.062920 0.372027 0.670661 5.000000
-0.11723800 0.71600097 -1.60420406 72 65 16 1492.000000 0.140412 0.473962 0.056456 0.312602 0.681920 5.000000
-0.11716100 0.86290097 -1.62270904 109 84 35 1493.000000 0.101013 0.323694 0.137404 0.348785 0.022790 5.000000
-0.11715300 0.67886001 -1.61476803 59 77 2 1494.000000 0.126296 0.461079 0.076134 0.346111 0.545774 5.000000
-0.11708500 0.81909102 -1.64508605 49 60 34 1495.000000 0.201044 0.541424 0.109509 0.441584 0.451364 5.000000
-0.11703100 0.72653502 -1.62596297 36 46 18 1496.000000 0.197915 0.496042 0.058898 0.384315 0.685583 5.000000
-0.11703100 0.72204399 -1.61451197 94 92 43 1497.000000 0.142554 0.419223 0.058071 0.297248 0.616997 5.000000
-0.11702200 0.81177503 -1.64157903 24 28 19 1498.000000 0.218092 0.410238 0.135090 0.297140 0.174720 5.000000
-0.11701400 0.65060699 -1.65344203 58 60 16 1499.000000 0.088850 0.370946 0.047894 0.263427 0.637695 5.000000
-0.11700100 0.67569000 -1.62515295 17 33 1 1500.000000 0.336367 0.393071 0.202706 0.385862 -0.111464 5.000000
-0.11698000 0.93617302 -1.64936495 75 67 40 1501.000000 0.115756 0.318830 0.074693 0.281160 0.366790 5.000000
-0.11697300 0.67084998 -1.61557496 92 108 43 1502.000000 0.236631 0.474996 0.093490 0.363315 0.462634 5.000000
-0.11694800 0.80311602 -1.64947605 13 16 7 1503.000000 0.217317 0.512890 0.106836 0.485395 0.435123 5.000000
-0.11691500 0.86620098 -1.66688395 55 59 25 1504.000000 0.112189 0.306018 0.098940 0.217355 0.190017 5.000000
-0.11691200 0.66119599 -1.60588598 39 59 8 1505.000000 0.161556 0.452323 0.058321 0.293862 0.649249 5.000000
-0.11667000 0.72893000 -1.63621700 26 32 16 1506.000000 0.176523 0.494627 0.109333 0.454219 0.403248 5.000000
-0.11661800 0.93035901 -1.66195500 81 57 34 1507.000000 0.113173 0.181396 0.071404 0.160316 0.092033 5.000000
-0.11660300 0.65798199 -1.63626206 123 129 66 1508.000000 0.114179 0.398693 0.078120 0.262735 0.460720 5.000000
-0.11659400 0.76925999 -1.57747900 115 75 42 1509.000000 0.157865 0.369315 0.127953 0.307214 0.145483 5.000000
-0.11657900 0.70222598 -1.62112999 65 82 11 1510.000000 0.126856 0.462591 0.045805 0.313542 0.744915 5.000000
-0.11645200 0.80344701 -1.63953698 99 121 44 1511.000000 0.125602 0.526339 0.114073 0.496982 0.414622 5.000000
-0.11639800 0.66560102 -1.61341405 86 98 41 1512.000000 0.261536 0.468672 0.083510 0.362495 0.510899 5.000000
-0.11638800 0.74178499 -1.63315201 36 47 9 1513.000000 0.212464 0.579656 0.107081 0.405260 0.498800 5.000000
-0.11631600 0.66829997 -1.64056504 247 209 49 1514.000000 0.175222 0.554589 0.278425 0.454766 -0.106144 5.000000
-0.11627900 0.81718898 -1.65115201 4 5 1 1515.000000 0.249751 0.505398 0.107428 0.538168 0.424286 5.000000
-0.11626200 0.71112102 -1.60823500 29 50 1 1516.000000 0.117825 0.379593 0.055061 0.267317 0.593407 5.000000
-0.11625900 0.86003602 -1.63002896 98 68 43 1517.000000 0.106331 0.332076 0.095973 0.291424 0.253543 5.000000
-0.11611200 0.68181098 -1.62628996 28 42 3 1518.000000 0.201823 0.475102 0.127804 0.296964 0.293795 5.000000
-0.11607800 0.68758702 -1.64052200 77 87 15 1519.000000 0.199035 0.430862 0.500752 0.540737 -0.648407 5.000000
-0.11603800 0.65155798 -1.63242197 105 119 67 1520.000000 0.098681 0.374913 0.069953 0.259387 0.482455 5.000000
-0.11601700 0.68474197 -1.61726701 128 143 36 1521.000000 0.138614 0.433353 0.053029 0.314513 0.666856 5.000000
-0.11599800 0.85655999 -1.61877501 37 50 2 1522.000000 0.112538 0.466075 0.122012 0.441501 0.309366 5.000000
-0.11591100 0.69224298 -1.63135505 51 84 1 1523.000000 0.159374 0.407977 0.067591 0.279912 0.539843 5.000000
-0.11589300 0.81533301 -1.63321602 98 106 59 1524.000000 0.240230 0.385239 0.134491 0.424249 0.140015 5.000000
-0.11585800 0.84611100 -1.59852600 141 97 64 1525.000000 0.160998 0.386460 0.075765 0.378563 0.459656 5.000000
-0.11582600 0.80417901 -1.61802101 128 124 55 1526.000000 0.145571 0.559290 0.164962 0.506678 0.238882 5.000000
-0.11579700 0.70681101 -1.61301100 45 68 5 1527.000000 0.133214 0.496105 0.082920 0.468410 0.542639 5.000000
-0.11575900 0.72470498 -1.64039695 47 53 28 1528.000000 0.110945 0.437114 0.070001 0.227388 0.557557 5.000000
-0.11569500 0.67385399 -1.56187606 97 90 52 1529.000000 0.176339 0.478688 0.075770 0.394587 0.566139 5.000000
-0.11569400 0.76797599 -1.59156704 100 114 44 1530.000000 0.140785 0.520780 0.149174 0.399970 0.256784 5.000000
-0.11562300 0.78193802 -1.57797205 94 53 40 1531.000000 0.160119 0.461713 0.075957 0.331491 0.547500 5.000000
-0.11561300 0.78555602 -1.58284605 96 74 40 1532.000000 0.172672 0.447868 0.065920 0.401302 0.595049 5.000000
-0.11554800 0.76614797 -1.62207198 82 95 31 1533.000000 0.234697 0.467894 0.091611 0.337712 0.464921 5.000000
-0.11554000 0.67521799 -1.60497105 35 62 1 1534.000000 0.110547 0.477886 0.057214 0.351113 0.680477 5.000000
-0.11550300 0.77150202 -1.54529202 97 103 61 1535.000000 0.117329 0.334881 0.060961 0.321883 0.490184 5.000000
-0.11550300 0.67725599 -1.59405696 130 159 48 1536.000000 0.133694 0.482042 0.055571 0.401402 0.694922 5.000000
-0.11542600 0.68379200 -1.65278900 130 117 54 1537.000000 0.199965 0.490511 0.123429 0.401178 0.331988 5.000000
-0.11542500 0.90309101 -1.58557701 149 132 73 1538.000000 0.201415 0.249813 0.058662 0.258705 0.362140 5.000000
-0.11541200 0.82365102 -1.64980400 38 35 10 1539.000000 0.249856 0.565941 0.102430 0.431274 0.508365 5.000000
-0.11521800 0.73682100 -1.62263596 32 31 6 1540.000000 0.281713 0.459907 0.086591 0.380907 0.483831 5.000000
-0.11520600 0.93449098 -1.65719604 59 57 29 1541.000000 0.113803 0.194123 0.074486 0.209776 0.103660 5.000000
-0.11520100 0.67527503 -1.63038695 34 50 5 1542.000000 0.156141 0.416745 0.141439 0.327935 0.156009 5.000000
-0.11515000 0.67300302 -1.62058496 100 127 19 1543.000000 0.309894 0.415636 0.067822 0.356515 0.547308 5.000000
-0.11514100 0.65452403 -1.60748398 116 137 37 1544.000000 0.164220 0.457718 0.059241 0.295989 0.648383 5.000000
-0.11513600 0.74735898 -1.61966896 83 78 46 1545.000000 0.198978 0.582977 0.102097 0.334852 0.525169 5.000000
-0.11508200 0.72250700 -1.62197006 24 37 8 1546.000000 0.147177 0.457111 0.056873 0.312251 0.663545 5.000000
-0.11507600 0.80582899 -1.64440894 122 135 60 1547.000000 0.234808 0.506470 0.104857 0.566403 0.438077 5.000000
-0.11505100 0.84917998 -1.59367001 81 61 36 1548.000000 0.168854 0.355241 0.076026 0.331696 0.414480 5.000000
-0.11490500 0.65167099 -1.59496796 49 66 25 1549.000000 0.155401 0.481797 0.067359 0.379508 0.619777 5.000000
-0.11488000 0.92727703 -1.63970494 83 50 34 1550.000000 0.148211 0.262664 0.081392 0.232607 0.216480 5.000000
-0.11483800 0.82429600 -1.57158697 112 95 62 1551.000000 0.129679 0.321518 0.091135 0.308012 0.264608 5.000000
-0.11481300 0.65377301 -1.65977800 41 50 10 1552.000000 0.130554 0.457161 0.075445 0.423253 0.545728 5.000000
-0.11480900 0.80840999 -1.65182400 62 63 30 1553.000000 0.239213 0.524930 0.094022 0.551545 0.511549 5.000000
-0.11478100 0.75910199 -1.62022102 58 73 11 1554.000000 0.287421 0.502652 0.106297 0.406754 0.426894 5.000000
-0.11476100 0.84773201 -1.65309203 68 50 34 1555.000000 0.128410 0.327119 0.118557 0.248700 0.120646 5.000000
-0.11469800 0.82087702 -1.56686497 102 71 38 1556.000000 0.121147 0.328609 0.081652 0.317987 0.336376 5.000000
-0.11469100 0.72002202 -1.63424301 89 98 66 1557.000000 0.140197 0.479143 0.066740 0.340395 0.621065 5.000000
-0.11465000 0.73593003 -1.63754702 31 43 2 1558.000000 0.174377 0.554755 0.103064 0.448058 0.494974 5.000000
-0.11461000 0.78261000 -1.62217605 64 81 8 1559.000000 0.174681 0.454116 0.109676 0.336178 0.354334 5.000000
-0.11459800 0.79214400 -1.63980901 126 123 62 1560.000000 0.230419 0.533022 0.046754 0.364312 0.792702 5.000000
-0.11453000 0.70908499 -1.61821103 37 56 1 1561.000000 0.111530 0.496930 0.066357 0.423679 0.639970 5.000000
-0.11452700 0.66008699 -1.59431005 108 123 20 1562.000000 0.131848 0.511490 0.048643 0.387378 0.764622 5.000000
-0.11452100 0.71737200 -1.61654401 20 36 9 1563.000000 0.131506 0.437221 0.062337 0.326368 0.607262 5.000000
-0.11452000 0.66284102 -1.55170906 125 129 73 1564.000000 0.177698 0.418521 0.056043 0.355191 0.630395 5.000000
-0.11444900 0.81547803 -1.57612896 56 45 21 1565.000000 0.147581 0.356383 0.089017 0.332009 0.334182 5.000000
-0.11441500 0.72992098 -1.61645305 18 31 1 1566.000000 0.116985 0.574530 0.047498 0.296281 0.815474 5.000000
-0.11439700 0.88603002 -1.65936196 24 32 5 1567.000000 0.129511 0.218629 0.053563 0.192878 0.339644 5.000000
-0.11438900 0.67889702 -1.60064495 66 89 10 1568.000000 0.110442 0.528599 0.069304 0.423837 0.650198 5.000000
-0.11431800 0.66992497 -1.55715799 130 149 75 1569.000000 0.137172 0.375889 0.056074 0.313062 0.581431 5.000000
-0.11424700 0.77403098 -1.62055802 100 76 44 1570.000000 0.165349 0.460701 0.085027 0.373294 0.493570 5.000000
-0.11420800 0.78879601 -1.58711803 63 65 9 1571.000000 0.179747 0.419775 0.073738 0.369807 0.514202 5.000000
-0.11414900 0.68881100 -1.58139300 39 61 16 1572.000000 0.190139 0.550074 0.059673 0.460895 0.724228 5.000000
-0.11413600 0.81676000 -1.63928497 113 87 47 1573.000000 0.157613 0.326760 0.123035 0.313069 0.097307 5.000000
-0.11410300 0.70283502 -1.60031497 72 100 25 1574.000000 0.107765 0.401698 0.057413 0.294375 0.602217 5.000000
-0.11408400 0.82828498 -1.64698398 79 64 36 1575.000000 0.163512 0.561567 0.072919 0.452606 0.656794 5.000000
-0.11404400 0.65765899 -1.54069197 128 76 57 1576.000000 0.167884 0.400367 0.054149 0.298413 0.624139 5.000000
-0.11402200 0.81858402 -1.56123805 143 117 74 1577.000000 0.101744 0.363302 0.114166 0.291152 0.204352 5.000000
-0.11399300 0.75886500 -1.63731503 88 98 46 1578.000000 0.196494 0.563259 0.097226 0.508296 0.531235 5.000000
-0.11398700 0.80851799 -1.62633395 67 75 42 1579.000000 0.115375 0.472639 0.188434 0.471046 0.051607 5.000000
-0.11395400 0.67757398 -1.56709695 41 59 14 1580.000000 0.197689 0.508365 0.075466 0.384410 0.596614 5.000000
-0.11391500 0.92004102 -1.64149499 69 65 13 1581.000000 0.130691 0.286213 0.082115 0.260290 0.258429 5.000000
-0.11388000 0.66100198 -1.61801696 60 89 9 1582.000000 0.216088 0.457754 0.058902 0.313599 0.650654 5.000000
-0.11377900 0.68514901 -1.63026702 26 40 1 1583.000000 0.170948 0.383747 0.090796 0.316773 0.363845 5.000000
-0.11375000 0.76884103 -1.57196999 84 76 49 1584.000000 0.150247 0.335793 0.077566 0.305794 0.374742 5.000000
-0.11374000 0.72678298 -1.63047695 18 29 9 1585.000000 0.222587 0.524689 0.081173 0.413887 0.579650 5.000000
-0.11372100 0.86154401 -1.61799300 69 77 25 1586.000000 0.108810 0.416522 0.121595 0.403885 0.246528 5.000000
-0.11364900 0.78573197 -1.59249306 97 93 8 1587.000000 0.237551 0.558994 0.078246 0.422096 0.625526 5.000000
-0.11360500 0.94160300 -1.64965498 84 70 45 1588.000000 0.103383 0.311782 0.102460 0.259397 0.180188 5.000000
-0.11353100 0.75195599 -1.61676300 82 99 28 1589.000000 0.210180 0.517358 0.099150 0.437432 0.477888 5.000000
-0.11349600 0.71179599 -1.60356402 145 147 78 1590.000000 0.104917 0.343749 0.056720 0.248930 0.534752 5.000000
-0.11349300 0.77391303 -1.59100294 30 24 2 1591.000000 0.152659 0.526073 0.128613 0.380350 0.348636 5.000000
-0.11348600 0.76409501 -1.57710600 135 119 71 1592.000000 0.162481 0.401331 0.065974 0.349123 0.542681 5.000000
-0.11347900 0.66048902 -1.61037397 67 88 13 1593.000000 0.208511 0.511814 0.071122 0.343319 0.624944 5.000000
-0.11347400 0.66019899 -1.54616797 134 101 73 1594.000000 0.172400 0.389763 0.047413 0.293913 0.662753 5.000000
-0.11346000 0.65203601 -1.58843601 111 120 44 1595.000000 0.160201 0.485899 0.054937 0.406387 0.702435 5.000000
-0.11341800 0.70445299 -1.59480000 81 108 2 1596.000000 0.109511 0.455708 0.063331 0.381859 0.619702 5.000000
-0.11341200 0.66371500 -1.63727605 208 179 19 1597.000000 0.142310 0.483256 0.066487 0.327974 0.626529 5.000000
-0.11340400 0.82530898 -1.61042404 105 86 41 1598.000000 0.160554 0.454766 0.089933 0.430229 0.459295 5.000000
-0.11338500 0.85814601 -1.62559795 92 56 44 1599.000000 0.116453 0.401552 0.150402 0.355849 0.095376 5.000000
-0.11338400 0.67293602 -1.64033198 236 199 64 1600.000000 0.121805 0.464985 0.231594 0.339956 -0.094871 5.000000
-0.11338000 0.70575899 -1.60655296 79 88 18 1601.000000 0.116376 0.428541 0.064610 0.329181 0.582950 5.000000
-0.11333500 0.66783899 -1.63071501 73 82 7 1602.000000 0.206391 0.425122 0.101937 0.348656 0.357697 5.000000
-0.11329600 0.76848000 -1.59749198 125 134 31 1603.000000 0.108524 0.454981 0.119499 0.398843 0.307439 5.000000
-0.11325200 0.81317401 -1.64633000 2 4 0 1604.000000 0.303524 0.541500 0.141927 0.530315 0.309019 5.000000
-0.11323200 0.67427099 -1.61284101 34 59 4 1605.000000 0.159308 0.466913 0.070305 0.373113 0.587083 5.000000
-0.11320300 0.89956200 -1.58930099 136 119 71 1606.000000 0.207414 0.276054 0.057931 0.255173 0.418322 5.000000
-0.11318100 0.79212397 -1.62793803 96 96 48 1607.000000 0.284937 0.635237 0.093456 0.435704 0.608613 5.000000
-0.11314300 0.66423798 -1.60309601 123 150 37 1608.000000 0.133113 0.448240 0.062094 0.386969 0.620234 5.000000
-0.11309800 0.68348700 -1.57607198 49 61 18 1609.000000 0.147796 0.497019 0.063640 0.376696 0.656719 5.000000
-0.11307800 0.84354103 -1.64984798 27 23 6 1610.000000 0.158510 0.409099 0.103138 0.396598 0.329971 5.000000
-0.11306300 0.92530400 -1.64581096 91 74 27 1611.000000 0.134676 0.301587 0.053529 0.263633 0.497593 5.000000
-0.11297800 0.68038601 -1.64125097 57 55 6 1612.000000 0.109474 0.434469 0.310455 0.389888 -0.334906 5.000000
-0.11293700 0.74611300 -1.63271499 50 47 5 1613.000000 0.267571 0.712101 0.114362 0.444780 0.571848 5.000000
-0.11292200 0.79078102 -1.58203495 26 27 4 1614.000000 0.179065 0.455564 0.073614 0.441811 0.555102 5.000000
-0.11290000 0.71094197 -1.59752297 161 164 43 1615.000000 0.098872 0.499478 0.076256 0.363038 0.583703 5.000000
-0.11285000 0.66714001 -1.61810803 54 69 24 1616.000000 0.304984 0.490153 0.106476 0.323710 0.412359 5.000000
-0.11282300 0.65540600 -1.64821804 113 72 40 1617.000000 0.111404 0.428946 0.065598 0.328171 0.576901 5.000000
-0.11277900 0.82163602 -1.64216197 14 19 5 1618.000000 0.163571 0.471484 0.088718 0.289051 0.484752 5.000000
-0.11275900 0.66369998 -1.55707705 84 100 42 1619.000000 0.212272 0.544668 0.069826 0.437127 0.660563 5.000000
-0.11273100 0.81008703 -1.61089206 129 113 47 1620.000000 0.142803 0.611664 0.115614 0.522114 0.488431 5.000000
-0.11270500 0.71598500 -1.62218106 44 60 27 1621.000000 0.156495 0.533657 0.071957 0.351968 0.639202 5.000000
-0.11251100 0.65991002 -1.66715598 31 38 5 1622.000000 0.116027 0.382588 0.080328 0.271208 0.425565 5.000000
-0.11249500 0.77568799 -1.57854605 67 83 42 1623.000000 0.197623 0.421248 0.162774 0.310803 0.074500 5.000000
-0.11244400 0.79120702 -1.59207201 128 86 57 1624.000000 0.207972 0.429137 0.061812 0.409889 0.602178 5.000000
-0.11243200 0.87023699 -1.66765904 22 31 9 1625.000000 0.133433 0.349368 0.069994 0.279150 0.446555 5.000000
-0.11235900 0.77576399 -1.58572996 5 7 1 1626.000000 0.176940 0.456452 0.109650 0.282392 0.357323 5.000000
-0.11226600 0.93699002 -1.65271497 89 66 46 1627.000000 0.125081 0.265601 0.059093 0.259376 0.389495 5.000000
-0.11224700 0.66754901 -1.62479103 117 132 68 1628.000000 0.324065 0.458873 0.106731 0.370312 0.374954 5.000000
-0.11220900 0.81107700 -1.63181996 71 72 27 1629.000000 0.165324 0.532257 0.147016 0.479977 0.278326 5.000000
-0.11216100 0.90455800 -1.58018196 147 129 86 1630.000000 0.206835 0.300470 0.061056 0.250707 0.435789 5.000000
-0.11209400 0.89842302 -1.57941794 117 95 66 1631.000000 0.212531 0.300825 0.055229 0.231834 0.482515 5.000000
-0.11207700 0.82696301 -1.56717801 28 31 16 1632.000000 0.091946 0.321027 0.090294 0.349308 0.268930 5.000000
-0.11203400 0.69195598 -1.58604395 37 60 12 1633.000000 0.181078 0.591595 0.067094 0.482145 0.711775 5.000000
-0.11200600 0.67865700 -1.63595402 28 41 2 1634.000000 0.187417 0.431471 0.249708 0.380660 -0.192719 5.000000
-0.11200200 0.66896403 -1.56347799 81 101 49 1635.000000 0.192609 0.481210 0.065727 0.426174 0.629300 5.000000
-0.11200100 0.68991899 -1.63512397 30 42 0 1636.000000 0.135665 0.319200 0.119568 0.242965 0.101129 5.000000
-0.11193800 0.75765598 -1.61335301 133 147 39 1637.000000 0.158248 0.506790 0.077396 0.425939 0.584117 5.000000
-0.11189000 0.67955202 -1.57182205 105 127 48 1638.000000 0.211775 0.553214 0.067817 0.424154 0.678918 5.000000
-0.11188700 0.73615599 -1.63194203 76 92 34 1639.000000 0.181943 0.519815 0.105118 0.340381 0.450712 5.000000
-0.11183800 0.84322703 -1.64187205 74 59 33 1640.000000 0.168675 0.439747 0.085280 0.397622 0.468210 5.000000
-0.11183100 0.77441102 -1.55014896 59 73 32 1641.000000 0.107313 0.338599 0.061153 0.338841 0.494165 5.000000
-0.11181900 0.93319398 -1.66444099 60 49 22 1642.000000 0.108296 0.180405 0.048055 0.138632 0.297734 5.000000
-0.11176700 0.67460603 -1.59714699 134 152 28 1643.000000 0.096794 0.446592 0.050478 0.358383 0.697561 5.000000
-0.11166000 0.78282100 -1.58636904 107 100 37 1644.000000 0.216912 0.522998 0.101246 0.405055 0.473059 5.000000
-0.11165800 0.70769501 -1.62330306 100 116 30 1645.000000 0.118608 0.384546 0.067277 0.337087 0.513106 5.000000
-0.11161700 0.84174299 -1.61239302 80 62 32 1646.000000 0.129442 0.431372 0.057972 0.362804 0.630537 5.000000
-0.11160500 0.67998201 -1.61651897 23 44 0 1647.000000 0.142138 0.490979 0.077744 0.371708 0.566892 5.000000
-0.11159200 0.73292398 -1.62581205 70 87 33 1648.000000 0.189522 0.533684 0.090377 0.326110 0.538781 5.000000
-0.11156300 0.88946199 -1.64280903 53 66 24 1649.000000 0.124260 0.286054 0.059377 0.231036 0.424410 5.000000
-0.11155600 0.82562000 -1.57585800 48 42 16 1650.000000 0.159378 0.385447 0.105162 0.361394 0.285699 5.000000
-0.11153700 0.93095601 -1.65937304 70 64 30 1651.000000 0.135276 0.234656 0.063644 0.240781 0.289010 5.000000
-0.11153500 0.75051999 -1.56804097 101 84 46 1652.000000 0.175555 0.429642 0.056255 0.400784 0.640566 5.000000
-0.11147600 0.77458298 -1.56904399 101 102 56 1653.000000 0.149930 0.364081 0.094234 0.277319 0.314950 5.000000
-0.11146900 0.71444303 -1.59327304 155 141 42 1654.000000 0.088180 0.464776 0.053343 0.348804 0.694451 5.000000
-0.11139900 0.84510201 -1.60366297 91 53 39 1655.000000 0.158341 0.420457 0.070796 0.385235 0.533664 5.000000
-0.11130100 0.67329001 -1.62698996 50 61 13 1656.000000 0.247835 0.393074 0.166865 0.328707 0.016112 5.000000
-0.11126900 0.69713700 -1.59051502 93 120 29 1657.000000 0.131921 0.621853 0.062195 0.414719 0.759354 5.000000
-0.11124900 0.75114202 -1.57421303 65 77 28 1658.000000 0.241376 0.482043 0.063869 0.415327 0.641671 5.000000
-0.11122500 0.88934702 -1.66322005 26 35 4 1659.000000 0.094061 0.248751 0.046204 0.161413 0.470129 5.000000
-0.11121000 0.94788003 -1.65866196 74 61 28 1660.000000 0.141997 0.167209 0.085958 0.190195 -0.058960 5.000000
-0.11117600 0.67743701 -1.60833204 37 65 4 1661.000000 0.088725 0.497976 0.050019 0.354638 0.744991 5.000000
-0.11115200 0.66577202 -1.64229000 54 57 25 1662.000000 0.133575 0.562717 0.145746 0.335069 0.315998 5.000000
-0.11109800 0.65625000 -1.60211802 51 70 21 1663.000000 0.157658 0.531677 0.053898 0.375545 0.745901 5.000000
-0.11108800 0.67264098 -1.56760502 83 103 49 1664.000000 0.197140 0.500508 0.083640 0.470808 0.543010 5.000000
-0.11106200 0.69668502 -1.61654699 171 181 65 1665.000000 0.140938 0.578016 0.045652 0.366086 0.829167 5.000000
-0.11104100 0.80384099 -1.62319100 133 141 71 1666.000000 0.119439 0.563534 0.191940 0.519666 0.149454 5.000000
-0.11102200 0.79665798 -1.59029603 58 63 29 1667.000000 0.260938 0.598445 0.086013 0.489594 0.616777 5.000000
-0.11100200 0.66492999 -1.54802597 32 51 15 1668.000000 0.174293 0.422618 0.056264 0.355015 0.633189 5.000000
-0.11094400 0.82001001 -1.65079701 37 40 17 1669.000000 0.182235 0.542994 0.093541 0.484420 0.531177 5.000000
-0.11093600 0.93803000 -1.65836501 69 68 29 1670.000000 0.104189 0.248648 0.055933 0.207997 0.382885 5.000000
-0.11085400 0.72615898 -1.63630104 26 26 6 1671.000000 0.177661 0.513926 0.065561 0.429120 0.659804 5.000000
-0.11085100 0.78644598 -1.62329197 110 115 51 1672.000000 0.172804 0.479411 0.153914 0.353078 0.188292 5.000000
-0.11080100 0.77180201 -1.60232604 110 129 21 1673.000000 0.122020 0.484343 0.107593 0.421878 0.400314 5.000000
-0.11078100 0.69515800 -1.63721097 50 67 2 1674.000000 0.138936 0.449573 0.089986 0.297770 0.452991 5.000000
-0.11077800 0.65487498 -1.66406596 46 57 20 1675.000000 0.112638 0.329770 0.048699 0.356100 0.578930 5.000000
-0.11074600 0.68819100 -1.64346302 53 64 5 1676.000000 0.096645 0.370220 0.302722 0.346380 -0.415196 5.000000
-0.11071600 0.80769902 -1.61654496 119 109 44 1677.000000 0.134343 0.611037 0.151677 0.576332 0.340838 5.000000
-0.11065800 0.77102101 -1.58088696 119 123 76 1678.000000 0.150436 0.357879 0.073380 0.268393 0.435863 5.000000
-0.11062200 0.81975800 -1.57066405 94 84 42 1679.000000 0.132906 0.395172 0.076343 0.309964 0.467359 5.000000
-0.11057100 0.83112502 -1.61260104 102 80 50 1680.000000 0.187926 0.524246 0.102828 0.425523 0.466473 5.000000
-0.11056800 0.84714299 -1.60914695 106 93 43 1681.000000 0.150716 0.463467 0.079854 0.399481 0.526368 5.000000
-0.11051200 0.75418001 -1.58152902 28 41 2 1682.000000 0.193260 0.508960 0.070585 0.385638 0.625527 5.000000
-0.11043600 0.86007297 -1.63329899 90 53 40 1683.000000 0.143746 0.339699 0.107438 0.348200 0.201390 5.000000
-0.11040100 0.82681900 -1.64302802 70 83 19 1684.000000 0.191056 0.396302 0.086216 0.345276 0.408192 5.000000
-0.11032500 0.81296599 -1.63741601 89 97 58 1685.000000 0.205918 0.441136 0.169430 0.518199 0.077268 5.000000
-0.11029400 0.72327101 -1.62607098 38 46 6 1686.000000 0.124775 0.478994 0.060245 0.301063 0.661841 5.000000
-0.11026300 0.85373002 -1.63025904 136 94 62 1687.000000 0.141908 0.408088 0.138616 0.374349 0.155838 5.000000
-0.11025300 0.82014900 -1.63554895 80 88 47 1688.000000 0.182615 0.400994 0.112019 0.338609 0.272196 5.000000
-0.11019900 0.74127901 -1.62465501 59 69 40 1689.000000 0.236765 0.454931 0.085354 0.360971 0.485265 5.000000
-0.11019200 0.69692498 -1.59662294 64 95 25 1690.000000 0.167578 0.549333 0.069276 0.502078 0.667488 5.000000
-0.11017600 0.91416401 -1.66349697 84 92 32 1691.000000 0.115960 0.282999 0.062730 0.238643 0.392565 5.000000
-0.11017200 0.76479203 -1.62202501 21 38 3 1692.000000 0.182704 0.453227 0.078282 0.370252 0.524517 5.000000
-0.11016700 0.66279101 -1.56212497 77 94 39 1693.000000 0.209407 0.490724 0.070554 0.399095 0.608868 5.000000
-0.11015300 0.71564901 -1.60954595 78 99 27 1694.000000 0.122052 0.465056 0.058396 0.333536 0.660941 5.000000
-0.11010200 0.83259797 -1.64207101 75 84 36 1695.000000 0.148184 0.353529 0.064066 0.314839 0.494114 5.000000
-0.11009100 0.80101198 -1.63127196 113 119 56 1696.000000 0.217702 0.714171 0.132754 0.558269 0.499969 5.000000
-0.11007100 0.91928399 -1.65490103 75 78 23 1697.000000 0.140297 0.307287 0.059042 0.236165 0.462580 5.000000
-0.11006800 0.90403903 -1.58630896 88 60 44 1698.000000 0.187837 0.292203 0.054965 0.245344 0.470567 5.000000
-0.11004700 0.77145600 -1.54518795 159 102 80 1699.000000 0.125449 0.376158 0.045338 0.330481 0.663865 5.000000
-0.11004400 0.86649102 -1.63646901 79 93 49 1700.000000 0.143139 0.315550 0.094480 0.297750 0.233837 5.000000
-0.10999000 0.65612900 -1.60975504 62 79 6 1701.000000 0.148677 0.349958 0.051898 0.329343 0.580320 5.000000
-0.10996100 0.99795902 -1.65517402 116 80 47 1702.000000 0.162871 0.182991 0.239455 0.172865 -0.645884 5.000000
-0.10991600 0.78028202 -1.59114802 98 93 8 1703.000000 0.176342 0.495710 0.094438 0.316793 0.479872 5.000000
-0.10988600 0.68444699 -1.58168697 102 121 33 1704.000000 0.205619 0.554954 0.063252 0.453749 0.706710 5.000000
-0.10987700 0.70730603 -1.61302102 116 131 43 1705.000000 0.132173 0.516349 0.063204 0.382139 0.676120 5.000000
-0.10986800 0.78496099 -1.63192403 11 24 0 1706.000000 0.310404 0.543768 0.057518 0.415272 0.732530 5.000000
-0.10983400 0.74125999 -1.63461804 27 35 16 1707.000000 0.243889 0.527648 0.107603 0.428206 0.446646 5.000000
-0.10982700 0.77370799 -1.55726302 86 99 61 1708.000000 0.110038 0.368059 0.062665 0.315379 0.523765 5.000000
-0.10978200 0.67915797 -1.57796597 87 104 27 1709.000000 0.197488 0.533664 0.077720 0.426459 0.606774 5.000000
-0.10978100 0.78440702 -1.59722102 84 103 2 1710.000000 0.215207 0.594158 0.084013 0.437742 0.623568 5.000000
-0.10971800 0.80742103 -1.64380002 91 109 59 1711.000000 0.143853 0.437731 0.116527 0.479091 0.299706 5.000000
-0.10971000 0.66653401 -1.55312204 31 54 11 1712.000000 0.175007 0.399990 0.055313 0.332864 0.615297 5.000000
-0.10969400 0.67095900 -1.63549304 113 119 24 1713.000000 0.188506 0.464235 0.107192 0.361103 0.379033 5.000000
-0.10968600 0.71562302 -1.60176301 110 111 25 1714.000000 0.096860 0.426133 0.044698 0.284258 0.720345 5.000000
-0.10966200 0.71020699 -1.60803497 56 62 5 1715.000000 0.111255 0.409593 0.066149 0.333742 0.551306 5.000000
-0.10962900 0.65900898 -1.55490100 119 116 53 1716.000000 0.194797 0.452020 0.057471 0.351241 0.654644 5.000000
-0.10948700 0.71366602 -1.58625495 107 85 41 1717.000000 0.092054 0.495049 0.068723 0.473429 0.623909 5.000000
-0.10938800 0.92729700 -1.66318500 60 59 23 1718.000000 0.129098 0.237054 0.076526 0.242524 0.195251 5.000000
-0.10937300 0.74875200 -1.57889998 105 108 51 1719.000000 0.179180 0.452565 0.055155 0.338939 0.670817 5.000000
-0.10932200 0.65992099 -1.61410606 55 71 7 1720.000000 0.157282 0.409618 0.089670 0.283920 0.405526 5.000000
-0.10930500 0.67490500 -1.57343197 82 104 40 1721.000000 0.220377 0.540898 0.082359 0.475658 0.587814 5.000000
-0.10930500 0.79220998 -1.58666003 95 66 35 1722.000000 0.190788 0.455830 0.061668 0.411736 0.630617 5.000000
-0.10929700 0.79461598 -1.63463104 109 104 42 1723.000000 0.206070 0.772639 0.112454 0.550872 0.619517 5.000000
-0.10928100 0.84785497 -1.65615296 59 46 32 1724.000000 0.141197 0.416659 0.120167 0.346751 0.253620 5.000000
-0.10927200 0.74634498 -1.57118702 119 82 47 1725.000000 0.169196 0.444933 0.057126 0.324424 0.650028 5.000000
-0.10917700 0.66792899 -1.55864704 34 60 12 1726.000000 0.158876 0.458121 0.065290 0.382969 0.609564 5.000000
-0.10915800 0.71456599 -1.57236695 90 106 40 1727.000000 0.111139 0.503980 0.071473 0.424231 0.615768 5.000000
-0.10906200 0.72059703 -1.63663697 43 47 16 1728.000000 0.163412 0.441612 0.047171 0.282364 0.716557 5.000000
-0.10904700 0.70863497 -1.58294106 59 71 26 1729.000000 0.103049 0.517078 0.070099 0.446381 0.635604 5.000000
-0.10899400 0.89330602 -1.66760695 36 43 1 1730.000000 0.152181 0.314721 0.078745 0.347357 0.332380 5.000000
-0.10898100 0.79462200 -1.59504104 119 80 46 1731.000000 0.226233 0.565164 0.067094 0.398839 0.692304 5.000000
-0.10890000 0.78000498 -1.56624699 82 87 55 1732.000000 0.126257 0.417035 0.147239 0.304323 0.131562 5.000000
-0.10889400 0.77551597 -1.61905503 106 106 57 1733.000000 0.229073 0.421933 0.070021 0.344188 0.540340 5.000000
-0.10885700 0.76560998 -1.61381102 43 63 13 1734.000000 0.175473 0.451954 0.083189 0.348595 0.494340 5.000000
-0.10883100 0.67145401 -1.61760497 87 118 27 1735.000000 0.157042 0.411896 0.041844 0.347474 0.728540 5.000000
-0.10875900 0.67140198 -1.64405894 55 79 1 1736.000000 0.218081 0.720332 0.401539 0.506404 -0.185583 5.000000
-0.10874700 0.69237697 -1.60438001 139 154 31 1737.000000 0.214611 0.687238 0.060151 0.461036 0.808824 5.000000
-0.10873500 0.66256899 -1.61934996 70 83 14 1738.000000 0.150266 0.330460 0.069981 0.247814 0.418195 5.000000
-0.10872100 0.76669002 -1.57455599 127 112 66 1739.000000 0.163646 0.404204 0.087606 0.341549 0.410458 5.000000
-0.10871900 0.66330898 -1.56744206 92 110 47 1740.000000 0.196801 0.554013 0.071363 0.404787 0.659426 5.000000
-0.10870900 0.70904797 -1.61839795 114 128 33 1741.000000 0.115787 0.510085 0.084963 0.417982 0.545122 5.000000
-0.10865700 0.78920299 -1.63959205 59 58 27 1742.000000 0.279126 0.686056 0.131337 0.514380 0.484104 5.000000
-0.10862300 0.70015800 -1.60118997 125 144 44 1743.000000 0.164679 0.546702 0.075097 0.463442 0.632545 5.000000
-0.10858700 0.81928599 -1.57665801 144 142 82 1744.000000 0.168925 0.395153 0.082705 0.354254 0.427810 5.000000
-0.10855900 0.80097198 -1.59443402 63 76 25 1745.000000 0.212352 0.547948 0.078304 0.425528 0.615931 5.000000
-0.10847900 0.88642502 -1.65677702 16 19 3 1746.000000 0.106425 0.276091 0.070645 0.230859 0.319758 5.000000
-0.10836700 0.71756399 -1.61485803 48 62 15 1747.000000 0.139733 0.483258 0.058450 0.348150 0.677251 5.000000
-0.10835700 0.85198599 -1.59426200 88 78 33 1748.000000 0.147778 0.355931 0.083709 0.312252 0.366167 5.000000
-0.10835300 0.65535402 -1.65179300 105 86 54 1749.000000 0.103070 0.326580 0.042574 0.265923 0.626272 5.000000
-0.10834000 0.70865101 -1.57640100 118 108 50 1750.000000 0.109186 0.518928 0.068814 0.422895 0.644765 5.000000
-0.10827400 0.92972100 -1.66837704 43 45 13 1751.000000 0.109769 0.187977 0.064040 0.173090 0.170914 5.000000
-0.10825300 0.92217398 -1.65999305 69 77 18 1752.000000 0.110787 0.301813 0.064254 0.235017 0.413585 5.000000
-0.10824400 0.67490101 -1.63145304 69 83 24 1753.000000 0.157609 0.454651 0.116892 0.335697 0.319521 5.000000
-0.10822500 0.66370898 -1.54323804 118 126 64 1754.000000 0.158354 0.381545 0.050976 0.290404 0.626285 5.000000
-0.10814900 0.71788800 -1.58995998 30 48 2 1755.000000 0.105712 0.442638 0.064785 0.408497 0.596909 5.000000
-0.10806500 0.71768802 -1.59685397 30 46 4 1756.000000 0.105755 0.535945 0.049568 0.428992 0.776540 5.000000
-0.10803900 0.73733503 -1.63922298 4 9 0 1757.000000 0.210085 0.542288 0.085331 0.381402 0.573174 5.000000
-0.10799300 0.89316100 -1.64653802 49 55 24 1758.000000 0.085743 0.260885 0.050492 0.221660 0.453839 5.000000
-0.10799200 0.69221997 -1.59070694 58 79 27 1759.000000 0.201900 0.590598 0.069767 0.500491 0.696308 5.000000
-0.10796600 0.85116100 -1.63525295 156 101 70 1760.000000 0.133968 0.433464 0.095847 0.333286 0.401186 5.000000
-0.10795300 0.85686898 -1.62166703 70 84 27 1761.000000 0.134305 0.569400 0.126308 0.541743 0.403134 5.000000
-0.10793300 0.78307199 -1.60231400 104 121 31 1762.000000 0.175579 0.521342 0.065806 0.440865 0.664659 5.000000
-0.10792600 0.82027799 -1.64478898 23 21 9 1763.000000 0.225897 0.354477 0.084592 0.337072 0.358452 5.000000
-0.10792600 0.68802398 -1.58567405 61 91 27 1764.000000 0.235490 0.544179 0.065295 0.452172 0.686383 5.000000
-0.10792500 0.81526703 -1.65184903 6 7 2 1765.000000 0.159739 0.393381 0.082043 0.378203 0.429503 5.000000
-0.10790700 0.66110498 -1.67155504 37 39 5 1766.000000 0.125184 0.353000 0.061959 0.311170 0.508565 5.000000
-0.10790600 0.89980900 -1.65772998 40 52 5 1767.000000 0.077540 0.270479 0.070220 0.203390 0.312093 5.000000
-0.10788700 0.82460999 -1.58040702 93 93 58 1768.000000 0.207423 0.392515 0.109126 0.381308 0.274979 5.000000
-0.10784900 0.91879600 -1.64893401 61 72 8 1769.000000 0.109549 0.320524 0.041335 0.280231 0.629033 5.000000
-0.10778200 0.65786302 -1.64543605 44 48 18 1770.000000 0.173693 0.406327 0.095405 0.345920 0.368554 5.000000
-0.10772600 0.82909900 -1.57000303 10 14 5 1771.000000 0.081959 0.253665 0.071703 0.224269 0.267076 5.000000
-0.10771800 0.66917402 -1.62741601 102 108 31 1772.000000 0.181845 0.480648 0.088214 0.341767 0.497411 5.000000
-0.10770300 0.71320999 -1.57981706 50 63 11 1773.000000 0.101443 0.592184 0.083052 0.504398 0.626946 5.000000
-0.10766300 0.81225997 -1.62542796 108 94 53 1774.000000 0.107714 0.448443 0.127922 0.413887 0.259746 5.000000
-0.10757300 0.66922402 -1.61212897 85 118 27 1775.000000 0.129925 0.507169 0.059144 0.333141 0.693488 5.000000
-0.10755700 0.68056399 -1.61169505 56 83 8 1776.000000 0.120684 0.482218 0.040476 0.307511 0.798778 5.000000
-0.10748800 0.70323199 -1.62457395 94 108 26 1777.000000 0.098949 0.459587 0.050202 0.294908 0.711357 5.000000
-0.10742400 0.72815901 -1.60524201 70 84 32 1778.000000 0.128846 0.489949 0.034441 0.322565 0.848290 5.000000
-0.10739900 0.83738703 -1.64134204 91 97 55 1779.000000 0.122746 0.412483 0.091625 0.371273 0.398051 5.000000
-0.10739900 0.78124899 -1.62763298 15 25 0 1780.000000 0.224616 0.556377 0.113453 0.484823 0.447622 5.000000
-0.10737800 0.94169497 -1.65080702 53 47 16 1781.000000 0.116295 0.372360 0.086571 0.342267 0.372754 5.000000
-0.10726100 0.87215400 -1.66880906 17 23 8 1782.000000 0.122738 0.309632 0.108099 0.245448 0.144492 5.000000
-0.10723900 0.66178501 -1.63692200 119 125 43 1783.000000 0.158531 0.424217 0.089468 0.305137 0.425324 5.000000
-0.10716800 0.67649001 -1.56824303 54 71 16 1784.000000 0.196936 0.456324 0.070316 0.423187 0.576150 5.000000
-0.10714200 0.80966699 -1.61240602 72 79 13 1785.000000 0.169896 0.680503 0.129799 0.607997 0.485841 5.000000
-0.10710800 0.67156398 -1.56335902 40 66 19 1786.000000 0.177232 0.460872 0.065859 0.387876 0.608711 5.000000
-0.10709800 0.92251903 -1.66707003 62 68 19 1787.000000 0.093614 0.240002 0.084979 0.210044 0.142557 5.000000
-0.10704400 0.76598102 -1.58374298 123 106 58 1788.000000 0.168629 0.440558 0.083274 0.408171 0.480805 5.000000
-0.10702600 0.78894299 -1.60014606 87 97 1 1789.000000 0.279358 0.547235 0.071145 0.501599 0.655158 5.000000
-0.10702300 0.77299601 -1.58528602 62 48 26 1790.000000 0.207867 0.447422 0.114196 0.446943 0.323567 5.000000
-0.10699400 0.77923799 -1.59671903 102 85 17 1791.000000 0.172961 0.522856 0.096993 0.386154 0.494310 5.000000
-0.10698800 0.77135801 -1.56990802 143 122 78 1792.000000 0.135360 0.375769 0.077894 0.315260 0.431574 5.000000
-0.10693400 0.74326801 -1.61560798 51 69 18 1793.000000 0.139911 0.452200 0.042493 0.402481 0.760054 5.000000
-0.10692900 0.74973702 -1.58401000 115 128 57 1794.000000 0.197943 0.518903 0.056751 0.384852 0.718089 5.000000
-0.10688800 0.66881502 -1.56982195 110 132 70 1795.000000 0.203022 0.522333 0.065379 0.437155 0.668047 5.000000
-0.10683600 0.93484497 -1.66262102 59 60 24 1796.000000 0.130090 0.213902 0.060536 0.236445 0.267208 5.000000
-0.10671900 0.75746697 -1.58835196 94 95 33 1797.000000 0.205237 0.536230 0.106359 0.458105 0.461239 5.000000
-0.10668300 0.71793598 -1.60570502 22 38 2 1798.000000 0.129845 0.475029 0.055542 0.328091 0.688919 5.000000
-0.10666400 0.72047800 -1.64172995 110 124 66 1799.000000 0.170616 0.407373 0.078305 0.297490 0.470597 5.000000
-0.10663700 0.73674202 -1.62504101 53 72 5 1800.000000 0.168142 0.506783 0.064370 0.364079 0.660835 5.000000
-0.10662900 0.72956198 -1.63703704 85 96 21 1801.000000 0.152650 0.488518 0.066245 0.323496 0.632939 5.000000
-0.10661200 0.85778302 -1.62897003 125 75 49 1802.000000 0.126088 0.503604 0.128742 0.433779 0.323143 5.000000
-0.10654300 0.72435802 -1.63075900 47 52 2 1803.000000 0.196318 0.428147 0.057955 0.299155 0.627287 5.000000
-0.10652500 0.79815298 -1.59953797 152 104 70 1804.000000 0.296204 0.565247 0.068845 0.547063 0.682452 5.000000
-0.10651600 0.82844698 -1.57600403 40 47 21 1805.000000 0.118398 0.314256 0.094947 0.321169 0.228724 5.000000
-0.10650300 0.78065300 -1.63311303 26 31 14 1806.000000 0.199271 0.521553 0.075196 0.378326 0.610184 5.000000
-0.10643800 0.84428799 -1.61355901 107 73 45 1807.000000 0.162497 0.477272 0.066723 0.403761 0.619379 5.000000
-0.10639500 0.73474801 -1.63402104 25 34 7 1808.000000 0.190873 0.487664 0.094260 0.293332 0.472287 5.000000
-0.10637300 0.71123499 -1.60148501 38 52 8 1809.000000 0.104087 0.458395 0.055862 0.346223 0.671548 5.000000
-0.10636100 0.80187100 -1.62527597 122 137 61 1810.000000 0.189051 0.592743 0.126854 0.480865 0.423023 5.000000
-0.10634500 0.84062803 -1.59134603 51 49 14 1811.000000 0.144928 0.380739 0.087448 0.342501 0.379427 5.000000
-0.10634500 0.94519103 -1.66039395 66 63 29 1812.000000 0.116003 0.200076 0.080840 0.198069 0.072618 5.000000
-0.10632000 0.76503801 -1.62742400 27 47 3 1813.000000 0.204638 0.467866 0.076562 0.295643 0.550368 5.000000
-0.10629700 0.65502298 -1.63605297 125 129 66 1814.000000 0.127714 0.395783 0.082926 0.320969 0.427303 5.000000
-0.10626200 0.70358503 -1.60641801 41 55 3 1815.000000 0.125309 0.546261 0.069865 0.463372 0.661641 5.000000
-0.10624600 0.91709203 -1.66749406 58 70 10 1816.000000 0.090472 0.247044 0.066750 0.218442 0.290996 5.000000
-0.10622700 0.77573699 -1.56099296 75 84 48 1817.000000 0.105943 0.331695 0.060728 0.279773 0.487246 5.000000
-0.10621800 0.73905700 -1.61953402 104 113 36 1818.000000 0.171212 0.479646 0.064126 0.420295 0.637821 5.000000
-0.10621400 0.67956299 -1.58247304 85 108 47 1819.000000 0.201144 0.584673 0.082879 0.484182 0.621890 5.000000
-0.10614400 0.76031101 -1.58298802 26 24 11 1820.000000 0.177126 0.464922 0.076490 0.344407 0.547711 5.000000
-0.10612600 0.92724597 -1.65735900 65 69 19 1821.000000 0.133410 0.321891 0.058979 0.292295 0.485840 5.000000
-0.10607700 0.65755200 -1.60592401 58 91 4 1822.000000 0.162129 0.417642 0.038199 0.296708 0.762474 5.000000
-0.10601100 0.79767102 -1.58830202 102 94 51 1823.000000 0.181991 0.419031 0.065933 0.371537 0.563624 5.000000
-0.10598300 0.82408899 -1.64091098 18 26 4 1824.000000 0.178319 0.429890 0.078391 0.340767 0.497391 5.000000
-0.10590900 0.80636799 -1.61945200 112 112 25 1825.000000 0.182550 0.545314 0.133159 0.461008 0.349538 5.000000
-0.10590400 0.76990300 -1.55552399 106 92 55 1826.000000 0.109718 0.400252 0.046727 0.306860 0.679247 5.000000
-0.10582000 0.66290998 -1.54986894 107 112 57 1827.000000 0.157965 0.384331 0.054524 0.283708 0.603013 5.000000
-0.10579100 0.67916501 -1.57345605 45 75 14 1828.000000 0.223199 0.547077 0.071176 0.435910 0.654850 5.000000
-0.10577100 0.69629103 -1.60870004 61 76 11 1829.000000 0.193475 0.683935 0.065600 0.458978 0.778618 5.000000
-0.10574500 0.71287400 -1.59492302 66 76 19 1830.000000 0.091289 0.457608 0.060285 0.441678 0.641404 5.000000
-0.10565900 0.84936303 -1.61102700 28 30 8 1831.000000 0.154085 0.415710 0.054388 0.361721 0.639113 5.000000
-0.10563800 0.68281299 -1.61728299 25 50 0 1832.000000 0.148571 0.505096 0.052192 0.331467 0.736308 5.000000
-0.10563200 0.78572702 -1.60705197 84 106 10 1833.000000 0.209795 0.616587 0.100473 0.454204 0.561061 5.000000
-0.10557000 0.66038698 -1.55856097 115 103 67 1834.000000 0.173491 0.345147 0.051290 0.282419 0.578781 5.000000
-0.10556200 0.77727598 -1.54976106 122 74 54 1835.000000 0.107111 0.343066 0.046735 0.362916 0.612741 5.000000
-0.10553900 0.91662002 -1.66142797 32 39 4 1836.000000 0.123556 0.310901 0.062977 0.248716 0.438203 5.000000
-0.10552500 0.67125601 -1.57509303 100 121 52 1837.000000 0.217446 0.536131 0.073940 0.475524 0.630062 5.000000
-0.10550000 0.66473800 -1.62448394 72 75 15 1838.000000 0.227945 0.451052 0.064532 0.313518 0.607254 5.000000
-0.10548600 0.69330800 -1.59705698 72 109 11 1839.000000 0.210048 0.605696 0.069905 0.470234 0.706352 5.000000
-0.10548000 0.74306601 -1.61008000 122 131 45 1840.000000 0.162532 0.676983 0.099022 0.489548 0.613269 5.000000
-0.10540200 0.72277498 -1.61463201 86 100 55 1841.000000 0.138315 0.483713 0.063234 0.397959 0.647200 5.000000
-0.10540100 0.90509099 -1.66070902 43 57 6 1842.000000 0.101832 0.323550 0.054276 0.216726 0.525043 5.000000
-0.10538700 0.71109098 -1.61242497 53 57 2 1843.000000 0.118519 0.586940 0.079434 0.428276 0.641650 5.000000
-0.10532800 0.80392802 -1.63088703 112 122 60 1844.000000 0.123094 0.587589 0.156443 0.549260 0.299984 5.000000
-0.10527600 0.76605397 -1.60228801 167 140 75 1845.000000 0.154532 0.542926 0.136787 0.384109 0.331767 5.000000
-0.10526900 0.68575698 -1.57827795 45 64 11 1846.000000 0.241627 0.504381 0.070421 0.415496 0.622342 5.000000
-0.10525100 0.68738198 -1.59047401 94 117 22 1847.000000 0.247516 0.645757 0.079608 0.534152 0.683627 5.000000
-0.10520900 0.76574397 -1.61825001 68 84 23 1848.000000 0.197494 0.498951 0.115675 0.402950 0.377610 5.000000
-0.10519600 0.66615498 -1.56315899 50 69 8 1849.000000 0.163981 0.465409 0.054994 0.338943 0.683888 5.000000
-0.10517900 0.81881601 -1.57141995 77 58 31 1850.000000 0.129316 0.415938 0.097865 0.318970 0.367697 5.000000
-0.10510700 0.80249602 -1.60281003 131 89 69 1851.000000 0.248545 0.529233 0.086522 0.468812 0.554918 5.000000
-0.10507200 0.78450799 -1.56557202 40 40 8 1852.000000 0.136320 0.389901 0.179876 0.296263 -0.037685 5.000000
-0.10505100 0.91086102 -1.66200995 43 45 6 1853.000000 0.104582 0.307985 0.070416 0.227994 0.378685 5.000000
-0.10504700 0.93891698 -1.65720105 83 58 41 1854.000000 0.102813 0.278038 0.060096 0.257346 0.404415 5.000000
-0.10494000 0.77639502 -1.62364602 94 83 50 1855.000000 0.261224 0.524667 0.056926 0.383364 0.721549 5.000000
-0.10491500 0.75037301 -1.58928895 114 131 37 1856.000000 0.210004 0.524580 0.058051 0.349877 0.714486 5.000000
-0.10485200 0.70937800 -1.57121396 53 73 15 1857.000000 0.131751 0.623372 0.077010 0.495539 0.681292 5.000000
-0.10481800 0.76991302 -1.59754598 98 105 43 1858.000000 0.138867 0.457357 0.111340 0.402579 0.350019 5.000000
-0.10481800 0.82606500 -1.62297595 27 38 10 1859.000000 0.140675 0.500030 0.091428 0.366805 0.500265 5.000000
-0.10475800 0.71621299 -1.58339095 103 125 76 1860.000000 0.108356 0.501019 0.067078 0.484230 0.639288 5.000000
-0.10467200 0.77306700 -1.60236597 111 119 9 1861.000000 0.124663 0.453461 0.101538 0.383685 0.395186 5.000000
-0.10464200 0.78545099 -1.63696599 13 25 1 1862.000000 0.335878 0.581678 0.126671 0.654091 0.413401 5.000000
-0.10462900 0.74492300 -1.58538496 87 80 8 1863.000000 0.206264 0.507893 0.060307 0.365069 0.686826 5.000000
-0.10461900 0.81417203 -1.63671398 108 87 44 1864.000000 0.170151 0.648368 0.102253 0.497824 0.577749 5.000000
-0.10461000 0.66161197 -1.65155303 149 113 64 1865.000000 0.165648 0.433806 0.089159 0.291422 0.438895 5.000000
-0.10458900 0.77057803 -1.56187296 102 91 47 1866.000000 0.100161 0.367272 0.054232 0.297670 0.584493 5.000000
-0.10458600 0.78492802 -1.58573699 25 29 5 1867.000000 0.194922 0.447887 0.085238 0.287650 0.477910 5.000000
-0.10456500 0.71299499 -1.60675395 31 48 1 1868.000000 0.078959 0.497601 0.032148 0.377307 0.870358 5.000000
-0.10455200 0.85295302 -1.60341597 90 52 37 1869.000000 0.164892 0.441860 0.094129 0.377816 0.420900 5.000000
-0.10446900 0.70036697 -1.58824503 29 55 1 1870.000000 0.161945 0.576755 0.067161 0.488398 0.700622 5.000000
-0.10445200 0.85997999 -1.63606703 127 69 51 1871.000000 0.143491 0.412393 0.106844 0.339304 0.314863 5.000000
-0.10442000 0.74246699 -1.62422705 13 25 3 1872.000000 0.184228 0.464552 0.078746 0.356889 0.534012 5.000000
-0.10441900 0.66583002 -1.55660403 58 70 24 1873.000000 0.148539 0.395903 0.041816 0.298138 0.712950 5.000000
-0.10440600 0.71988600 -1.60095894 23 41 1 1874.000000 0.147948 0.412708 0.071469 0.386004 0.520224 5.000000
-0.10436900 0.81858301 -1.58056402 107 117 65 1875.000000 0.162590 0.408108 0.086628 0.377800 0.421301 5.000000
-0.10435700 0.83403897 -1.61605406 102 97 24 1876.000000 0.165295 0.413026 0.056028 0.385492 0.624594 5.000000
-0.10433200 0.71321601 -1.58910096 85 90 22 1877.000000 0.099066 0.471329 0.054199 0.397766 0.694564 5.000000
-0.10430000 0.88881499 -1.65350199 22 25 5 1878.000000 0.100562 0.265255 0.067819 0.231800 0.319932 5.000000
-0.10429800 0.89075601 -1.66561103 46 53 9 1879.000000 0.125780 0.308508 0.048607 0.243431 0.549230 5.000000
-0.10426000 0.77871102 -1.60147798 78 79 25 1880.000000 0.180565 0.541843 0.108880 0.430120 0.454754 5.000000
-0.10425700 0.68359601 -1.58642697 104 130 47 1881.000000 0.234081 0.590127 0.073879 0.482444 0.673621 5.000000
-0.10425300 0.71470302 -1.57509100 138 140 64 1882.000000 0.120427 0.508156 0.075101 0.443164 0.598520 5.000000
-0.10420900 0.81831902 -1.65468204 11 16 4 1883.000000 0.116410 0.377139 0.058242 0.310941 0.567122 5.000000
-0.10415800 0.66326302 -1.61443102 56 80 4 1884.000000 0.154586 0.458988 0.032474 0.271131 0.841204 5.000000
-0.10413600 0.70795298 -1.62407398 103 115 17 1885.000000 0.147091 0.576638 0.078805 0.470884 0.636861 5.000000
-0.10412500 0.74328297 -1.60416400 178 112 68 1886.000000 0.157877 0.609568 0.079011 0.517300 0.661010 5.000000
-0.10409600 0.79337299 -1.60185802 91 102 9 1887.000000 0.298548 0.594792 0.081696 0.538106 0.635968 5.000000
-0.10408800 0.76819599 -1.57736194 118 100 61 1888.000000 0.127985 0.318453 0.062402 0.245232 0.454538 5.000000
-0.10408500 0.86540902 -1.63943803 71 72 41 1889.000000 0.127774 0.318355 0.110352 0.301958 0.148170 5.000000
-0.10404600 0.76628900 -1.60763597 155 145 71 1890.000000 0.108985 0.512152 0.101535 0.403683 0.460570 5.000000
-0.10395600 0.91071302 -1.65546095 42 59 4 1891.000000 0.109019 0.312041 0.059301 0.281578 0.468126 5.000000
-0.10395300 0.66571802 -1.63919401 98 98 50 1892.000000 0.143314 0.518828 0.111894 0.369841 0.417028 5.000000
-0.10391300 0.84339702 -1.64922595 92 72 45 1893.000000 0.113151 0.397866 0.071708 0.330220 0.500531 5.000000
-0.10388300 0.78527498 -1.63132501 27 40 2 1894.000000 0.250265 0.463483 0.136452 0.457529 0.240961 5.000000
-0.10387600 0.72230703 -1.63727200 27 32 10 1895.000000 0.190114 0.481566 0.080696 0.287986 0.540496 5.000000
-0.10380600 0.88729799 -1.65956295 17 26 3 1896.000000 0.114388 0.311110 0.068945 0.202624 0.394499 5.000000
-0.10379600 0.67466599 -1.58025301 98 120 49 1897.000000 0.195286 0.541702 0.075484 0.485557 0.626164 5.000000
-0.10378700 0.74455500 -1.59288895 27 46 1 1898.000000 0.179280 0.472236 0.055561 0.373004 0.686291 5.000000
-0.10377100 0.65587199 -1.64101005 87 100 48 1899.000000 0.153690 0.481944 0.083829 0.346079 0.523132 5.000000
-0.10376100 0.85114902 -1.61735499 86 100 25 1900.000000 0.162671 0.441446 0.069800 0.430572 0.563561 5.000000
-0.10372500 0.79093498 -1.59482396 92 91 40 1901.000000 0.255344 0.498541 0.086307 0.491594 0.526375 5.000000
-0.10371500 0.80619299 -1.63776398 89 95 34 1902.000000 0.182299 0.612925 0.149014 0.501170 0.352755 5.000000
-0.10364600 0.66992998 -1.63111401 100 103 36 1903.000000 0.244742 0.356504 0.076195 0.287091 0.415214 5.000000
-0.10364200 0.66551900 -1.57275796 133 153 75 1904.000000 0.218313 0.512381 0.077287 0.406376 0.589964 5.000000
-0.10360900 0.77554399 -1.60760903 142 158 41 1905.000000 0.124331 0.445384 0.090465 0.397335 0.445403 5.000000
-0.10357500 0.78695399 -1.61198604 88 108 14 1906.000000 0.215637 0.553424 0.116424 0.461954 0.431171 5.000000
-0.10355500 0.79832298 -1.60611796 96 105 38 1907.000000 0.240799 0.619475 0.097778 0.496312 0.576011 5.000000
-0.10352500 0.65691102 -1.64880896 47 43 10 1908.000000 0.138478 0.406958 0.064101 0.348096 0.561963 5.000000
-0.10352100 0.82985598 -1.58042800 49 57 32 1909.000000 0.152045 0.361006 0.091437 0.298968 0.326729 5.000000
-0.10347700 0.82927603 -1.64316404 22 30 5 1910.000000 0.211020 0.443657 0.085887 0.269765 0.469290 5.000000
-0.10346500 0.81282097 -1.65585101 78 61 42 1911.000000 0.200134 0.444449 0.071954 0.409439 0.553348 5.000000
-0.10345600 0.77698898 -1.59258497 9 17 2 1912.000000 0.196153 0.495151 0.136472 0.461671 0.279666 5.000000
-0.10341300 0.69940799 -1.61263704 64 78 12 1913.000000 0.168659 0.583869 0.044156 0.425200 0.842075 5.000000
-0.10334700 0.80847299 -1.60504901 118 80 59 1914.000000 0.203323 0.616993 0.100299 0.441460 0.562201 5.000000
-0.10333500 0.71065003 -1.56141996 122 119 59 1915.000000 0.141785 0.539604 0.062688 0.432171 0.698163 5.000000
-0.10333400 0.73893100 -1.63602996 41 53 18 1916.000000 0.150124 0.452641 0.075222 0.316816 0.542213 5.000000
-0.10333300 0.69136602 -1.58559704 15 30 1 1917.000000 0.169445 0.500295 0.060511 0.465949 0.679072 5.000000
-0.10330100 0.90888399 -1.59378302 109 89 54 1918.000000 0.242241 0.328393 0.072053 0.277740 0.400486 5.000000
-0.10329100 0.82372499 -1.58448505 110 117 67 1919.000000 0.185018 0.405697 0.103718 0.350238 0.322214 5.000000
-0.10325200 0.71892101 -1.59327197 26 43 2 1920.000000 0.109015 0.369125 0.036457 0.351910 0.729317 5.000000
-0.10317700 0.91973400 -1.65679300 39 53 1 1921.000000 0.116682 0.266236 0.038683 0.258006 0.572948 5.000000
-0.10315500 0.81692302 -1.64633405 47 44 21 1922.000000 0.166252 0.327957 0.104033 0.380513 0.200110 5.000000
-0.10309400 0.76634902 -1.59005201 114 95 52 1923.000000 0.190013 0.548317 0.087946 0.482446 0.564833 5.000000
-0.10307600 0.92715597 -1.67183697 37 48 11 1924.000000 0.109015 0.212321 0.062423 0.183193 0.247395 5.000000
-0.10302800 0.85236800 -1.63926303 130 82 63 1925.000000 0.139741 0.368083 0.116473 0.335279 0.200093 5.000000
-0.10298800 0.80386603 -1.60844195 98 57 39 1926.000000 0.193575 0.527234 0.084531 0.482499 0.563731 5.000000
-0.10290100 0.72043002 -1.60992801 21 38 1 1927.000000 0.146937 0.516399 0.061507 0.419716 0.686528 5.000000
-0.10288000 0.80070102 -1.59241295 131 114 59 1928.000000 0.204432 0.398696 0.072101 0.382694 0.499018 5.000000
-0.10286800 0.81622303 -1.57566500 99 92 41 1929.000000 0.181756 0.442680 0.078760 0.384252 0.509913 5.000000
-0.10284500 0.67342401 -1.57084799 38 62 9 1930.000000 0.179904 0.478638 0.065381 0.385125 0.629021 5.000000
-0.10284300 0.79827100 -1.63108695 143 152 70 1931.000000 0.224774 0.636839 0.100364 0.378255 0.577548 5.000000
-0.10283500 0.66356498 -1.60801995 70 114 1 1932.000000 0.170727 0.484590 0.053043 0.347263 0.713834 5.000000
-0.10282600 0.76799202 -1.54809499 104 107 40 1933.000000 0.176746 0.385245 0.038719 0.268464 0.727095 5.000000
-0.10282300 0.72555399 -1.59822905 101 113 44 1934.000000 0.148678 0.424339 0.059560 0.300184 0.612260 5.000000
-0.10281700 0.91128999 -1.66698003 21 35 1 1935.000000 0.115200 0.294497 0.066606 0.229587 0.383378 5.000000
-0.10280200 0.68847400 -1.59554899 106 128 9 1936.000000 0.175536 0.615960 0.071997 0.454695 0.702322 5.000000
-0.10277000 0.66720498 -1.61949205 55 79 1 1937.000000 0.145420 0.437781 0.065978 0.276380 0.584024 5.000000
-0.10276500 0.77991599 -1.56357801 111 98 55 1938.000000 0.087459 0.329099 0.088470 0.282076 0.293908 5.000000
-0.10273700 0.81115901 -1.61969995 133 130 52 1939.000000 0.164195 0.633130 0.107105 0.557630 0.544013 5.000000
-0.10269300 0.67063600 -1.64150798 80 81 39 1940.000000 0.162309 0.466671 0.087581 0.434040 0.485785 5.000000
-0.10268800 0.78089601 -1.60876596 92 113 16 1941.000000 0.164351 0.657867 0.097645 0.428855 0.605816 5.000000
-0.10263800 0.80440700 -1.61494601 134 105 54 1942.000000 0.201509 0.674495 0.097931 0.529078 0.616438 5.000000
-0.10260500 0.71112800 -1.61933804 102 116 22 1943.000000 0.122676 0.484489 0.081364 0.437559 0.539680 5.000000
-0.10255800 0.71314901 -1.56683803 105 96 42 1944.000000 0.116411 0.589884 0.074332 0.466544 0.671005 5.000000
-0.10251800 0.70425600 -1.61612904 26 46 4 1945.000000 0.155338 0.569334 0.063456 0.469588 0.716261 5.000000
-0.10250500 0.80615097 -1.62635195 134 135 75 1946.000000 0.146076 0.473784 0.093927 0.433894 0.458948 5.000000
-0.10246900 0.76947403 -1.58318102 56 72 30 1947.000000 0.211651 0.487003 0.129200 0.437887 0.301824 5.000000
-0.10244100 0.69337201 -1.60194504 80 96 9 1948.000000 0.227614 0.706548 0.061346 0.502765 0.812878 5.000000
-0.10242900 0.76382899 -1.62363696 43 58 1 1949.000000 0.206666 0.465001 0.151518 0.465186 0.179531 5.000000
-0.10241800 0.79071999 -1.63980305 28 26 7 1950.000000 0.307230 0.567110 0.094384 0.499290 0.548728 5.000000
-0.10229200 0.79042703 -1.60727596 69 84 23 1951.000000 0.266613 0.608740 0.085628 0.486276 0.626706 5.000000
-0.10229000 0.90026999 -1.59455800 66 60 32 1952.000000 0.213769 0.339374 0.059114 0.277179 0.510500 5.000000
-0.10227000 0.86135298 -1.63102698 109 71 43 1953.000000 0.137340 0.441083 0.140072 0.424789 0.195864 5.000000
-0.10222800 0.66192400 -1.56878102 71 86 33 1954.000000 0.210325 0.473555 0.069044 0.384873 0.601444 5.000000
-0.10220700 0.78878701 -1.56333196 43 54 12 1955.000000 0.137126 0.393946 0.150199 0.286617 0.084639 5.000000
-0.10214800 0.77078903 -1.56675005 90 85 36 1956.000000 0.120390 0.408237 0.070451 0.347845 0.521430 5.000000
-0.10214600 0.80194598 -1.62167895 127 144 61 1957.000000 0.176546 0.617804 0.087565 0.492307 0.623973 5.000000
-0.10213400 0.82115799 -1.59094596 89 66 41 1958.000000 0.147089 0.377204 0.086164 0.352624 0.382158 5.000000
-0.10209500 0.66904098 -1.56704998 41 64 13 1959.000000 0.163149 0.387632 0.063447 0.358927 0.543231 5.000000
-0.10206400 0.77139097 -1.59217298 83 72 35 1960.000000 0.209920 0.542481 0.124586 0.540175 0.383636 5.000000
-0.10204100 0.76574302 -1.61357296 139 125 52 1961.000000 0.158742 0.565034 0.118415 0.482130 0.433506 5.000000
-0.10203000 0.89767700 -1.67117202 26 37 4 1962.000000 0.120046 0.239289 0.074475 0.238634 0.215343 5.000000
-0.10200400 0.69961500 -1.60489702 160 174 43 1963.000000 0.199351 0.672930 0.055878 0.492307 0.823954 5.000000
-0.10196900 0.70587599 -1.56798697 39 72 3 1964.000000 0.169631 0.639476 0.067328 0.510559 0.742784 5.000000
-0.10192000 0.77109599 -1.61104095 43 49 29 1965.000000 0.140360 0.530602 0.106194 0.451063 0.456426 5.000000
-0.10189900 0.66847599 -1.57891595 48 62 17 1966.000000 0.220777 0.633836 0.081511 0.464799 0.665824 5.000000
-0.10189600 0.66039801 -1.63569200 76 83 32 1967.000000 0.339331 0.494936 0.068379 0.401795 0.625879 5.000000
-0.10187700 0.84763497 -1.64237499 97 89 56 1968.000000 0.145749 0.407110 0.082135 0.327156 0.446834 5.000000
-0.10169200 0.94008601 -1.65051997 109 97 54 1969.000000 0.127678 0.331634 0.089097 0.282177 0.294252 5.000000
-0.10169000 0.77332503 -1.55164099 90 68 46 1970.000000 0.132328 0.439483 0.037298 0.320695 0.788511 5.000000
-0.10166700 0.67685300 -1.58512902 101 123 49 1971.000000 0.188230 0.570166 0.072150 0.451918 0.667819 5.000000
-0.10162900 0.71498400 -1.59880602 78 91 33 1972.000000 0.093261 0.416614 0.046820 0.365041 0.695247 5.000000
-0.10158700 0.69915903 -1.62793100 78 83 18 1973.000000 0.157837 0.554680 0.042190 0.323055 0.836888 5.000000
-0.10157300 0.76240098 -1.58559406 138 115 60 1974.000000 0.156123 0.405547 0.066383 0.324665 0.544980 5.000000
-0.10154500 0.74979597 -1.59477794 107 127 59 1975.000000 0.213271 0.514531 0.082838 0.428400 0.561019 5.000000
-0.10154300 0.90478700 -1.60176504 97 100 48 1976.000000 0.222718 0.371074 0.072159 0.322477 0.462503 5.000000
-0.10148600 0.84435999 -1.61805904 115 91 55 1977.000000 0.183019 0.496571 0.074717 0.426848 0.589839 5.000000
-0.10147700 0.68277699 -1.59168303 111 133 41 1978.000000 0.174398 0.657822 0.074247 0.513916 0.718607 5.000000
-0.10145800 0.71693897 -1.57088399 86 107 53 1979.000000 0.120637 0.553957 0.080443 0.481020 0.609448 5.000000
-0.10144600 0.78822798 -1.61697900 128 104 41 1980.000000 0.245064 0.507930 0.129770 0.462334 0.323518 5.000000
-0.10141800 0.79798597 -1.61132395 106 123 44 1981.000000 0.274359 0.543695 0.119111 0.463659 0.409295 5.000000
-0.10140100 0.68050897 -1.57830799 41 70 4 1982.000000 0.165053 0.471231 0.073117 0.428277 0.574376 5.000000
-0.10136500 0.79378700 -1.55071604 63 63 21 1983.000000 0.113804 0.347125 0.081578 0.252008 0.366249 5.000000
-0.10133800 0.73763901 -1.60799694 144 154 41 1984.000000 0.147524 0.603564 0.044782 0.418667 0.849611 5.000000
-0.10132700 0.74622899 -1.60801601 62 74 19 1985.000000 0.144552 0.528817 0.119480 0.519163 0.392283 5.000000
-0.10130700 0.78081501 -1.55314505 14 25 2 1986.000000 0.108386 0.372363 0.050265 0.292535 0.620934 5.000000
-0.10129700 0.86009902 -1.64073896 120 82 64 1987.000000 0.140437 0.389456 0.115752 0.355242 0.236438 5.000000
-0.10127800 0.80921102 -1.61012995 130 99 66 1988.000000 0.203816 0.610638 0.095103 0.428038 0.581701 5.000000
-0.10125100 0.65935099 -1.65562403 68 76 37 1989.000000 0.141774 0.541227 0.073527 0.304253 0.636719 5.000000
-0.10121200 0.70362598 -1.60988903 8 14 4 1990.000000 0.148631 0.618409 0.050345 0.526458 0.824762 5.000000
-0.10118400 0.74069899 -1.61299896 119 126 32 1991.000000 0.160598 0.596050 0.065910 0.400709 0.721498 5.000000
-0.10110900 0.82982099 -1.62608099 74 73 33 1992.000000 0.117987 0.508691 0.049541 0.302004 0.756542 5.000000
-0.10110300 0.84596699 -1.61162496 112 87 38 1993.000000 0.223276 0.576631 0.088194 0.492308 0.588036 5.000000
-0.10110000 0.84777200 -1.63678801 136 105 58 1994.000000 0.137198 0.468981 0.101063 0.371151 0.415905 5.000000
-0.10108700 0.81888402 -1.58605802 81 94 53 1995.000000 0.172310 0.450469 0.094935 0.382672 0.426800 5.000000
-0.10103500 0.71759301 -1.57915998 38 58 18 1996.000000 0.114276 0.610149 0.090486 0.499165 0.603707 5.000000
-0.10099600 0.93732601 -1.66197205 57 53 20 1997.000000 0.132837 0.312829 0.057547 0.295289 0.483038 5.000000
[truncated: 286,578 more rows]
